# Supplementary material for: TD-DFT Evaluation of Electronic Spectra of Coumarin and Anthraquinone Dyes: Effects of Functionals, Basis Sets, and Solvation Conditions
Source: ACS Omega. 2026 Jan 17;11(4):5913–20. doi: 10.1021/acsomega.5c10203 (PMC12878753; doi:10.1021/acsomega.5c10203)
Supplement: Supplementary file 1 [file ao5c10203_si_001.txt]

    Supplementary Information

TD-DFT Evaluation of Electronic Spectra of Coumarin and Anthraquinone Dyes: 
Effects of Functionals, Basis Sets, and Solvation Conditions

      Guilherme Gustavo Silva Amorim(a), Paula Homem-de-Mello(b), and Rogerio Custodio(a)

a. Instituto de Quimica, Universidade Estadual de Campinas, Barao Geraldo, 13083-970 Campinas, Sao Paulo, Brazil, P. O. Box 6154
b. Centro de Ciencias Naturais e Humanas (CCNH), Universidade Federal do ABC (UFABC), Avenida dos Estados 5001, 09210-580, Santo Andre� Sao Paulo, Brazil.
      

This supplementary data are organized into blocks, each corresponding to a molecule analyzed under different calculation conditions (functional, basis set, 
and solvation model). The first set of blocks contains results for BLYP, followed by B3LYP and B3PW91 calculations. For each molecule or ion, the charge 
and multiplicity are reported above the optimized Cartesian coordinates (in Angstroms). The electronic transition selected for comparison with experiment, chosen for 
its proximity to the experimental absorption maximum and for its higher oscillator strength, is presented in the standard Gaussian output format, including 
excitation energy (eV and nm), oscillator strength, and main orbital contributions. When explicit solvents are included, their coordinates are provided 
together with the solute structure.
------------------------------------------------------------------------
BLYP
------------------------------------------------------------------------
1,4-dihydroxyanthracene-9,10-dione (H2QZ) - BLYP/6-31++G(d,p) gas phase

Geometry
0 1
 C                -4.03349200     -0.70612900      0.00017900
 C                -2.82067200     -1.41099800      0.00025500
 C                -1.59223300     -0.71289300      0.00016000
 C                -1.59223200      0.71289200      0.00000400
 C                -2.82067200      1.41099600     -0.00008000
 C                -4.03349100      0.70612700      0.00000700
 C                -0.31064400     -1.47176100      0.00021500
 C                -0.31064300      1.47175700     -0.00005200
 C                 0.94646600      0.71968700     -0.00004800
 C                 0.94646700     -0.71969100      0.00004500
 C                 2.18365600     -1.42294200     -0.00001300
 C                 3.41158400     -0.69360300     -0.00012400
 C                 3.41158100      0.69361100     -0.00018800
 C                 2.18365000      1.42294500     -0.00014400
 H                -4.97998000     -1.25268500      0.00024800
 H                -2.79949900     -2.50230300      0.00037900
 H                -2.79949800      2.50230100     -0.00020000
 H                -4.97998000      1.25268400     -0.00005200
 H                 4.34565000     -1.25928100     -0.00017100
 H                 4.34564500      1.25929300     -0.00026400
 O                -0.31281800      2.74301000     -0.00041400
 O                -0.31282600     -2.74301200      0.00044700
 O                 2.24413200      2.77250000     -0.00014200
 O                 2.24415100     -2.77249800     -0.00003800
 H                 1.27528700      3.08618700      0.00003800
 H                 1.27531100     -3.08619500     -0.00010500

Excited State   1:      Singlet-A      2.2608 eV  548.42 nm  f=0.1358  <S**2>=0.000
      62 -> 63         0.70093
      62 <- 63        -0.11733


1,4-dihydroxyanthracene-9,10-dione (H2QZ) - BLYP/6-31++G(d,p) implicit solvent

Geometry
0 1
 C                -4.03544600     -0.70551900      0.00015300
 C                -2.82153700     -1.40995800      0.00017400
 C                -1.59173700     -0.71402100      0.00010400
 C                -1.59173700      0.71401900      0.00000900
 C                -2.82153800      1.40995500     -0.00001000
 C                -4.03544600      0.70551600      0.00006200
 C                -0.31234400     -1.46672200      0.00014400
 C                -0.31234500      1.46671900     -0.00005800
 C                 0.94571500      0.71970300     -0.00006400
 C                 0.94571800     -0.71970600      0.00003400
 C                 2.18510500     -1.41488400      0.00002600
 C                 3.41372800     -0.69366100     -0.00006600
 C                 3.41372500      0.69367300     -0.00016000
 C                 2.18509700      1.41488700     -0.00016500
 H                -4.98048400     -1.25334500      0.00020800
 H                -2.81629900     -2.50108700      0.00024700
 H                -2.81630000      2.50108400     -0.00007800
 H                -4.98048500      1.25334100      0.00004700
 H                 4.35043200     -1.25451900     -0.00006900
 H                 4.35042600      1.25453600     -0.00023900
 O                -0.30908100      2.74544400     -0.00014700
 O                -0.30908600     -2.74544700      0.00020700
 O                 2.24337500      2.77941600     -0.00027800
 O                 2.24339800     -2.77941200      0.00009000
 H                 1.27103800      3.08401300     -0.00028700
 H                 1.27106500     -3.08402400      0.00010000

Excited State   1:      Singlet-A      2.2358 eV  554.53 nm  f=0.1896  <S**2>=0.000
      62 -> 63         0.70160
      62 <- 63        -0.10513


1,4-dihydroxyanthracene-9,10-dione (H2QZ) - BLYP/6-31++G(d,p) implicit + explicit solvent

Geometry
0 1
 C                -0.70673700     -3.78216700     -0.00066000
 C                -1.41030900     -2.56790700     -0.00065900
 C                -0.71555600     -1.33714100     -0.00072800
 C                 0.71422000     -1.33775600     -0.00081400
 C                 1.40794600     -2.56910000     -0.00092400
 C                 0.70336500     -3.78276800     -0.00082400
 C                -1.46535600     -0.05768900     -0.00080300
 C                 1.46518300     -0.05899900     -0.00070800
 C                 0.72076600      1.19869400     -0.00046400
 C                -0.71976400      1.19933100     -0.00050900
 C                -1.41361200      2.44040500     -0.00012800
 C                -0.69130600      3.66918700      0.00049100
 C                 0.69460200      3.66856400      0.00051700
 C                 1.41577400      2.43911300     -0.00004900
 H                -1.25568600     -4.72645600     -0.00052500
 H                -2.50063100     -2.56891400     -0.00062900
 H                 2.49826700     -2.57096900     -0.00107800
 H                 1.25152700     -4.72751200     -0.00087000
 H                -1.25269500      4.60547400      0.00091900
 H                 1.25682900      4.60434800      0.00095600
 O                 2.74575100     -0.04627700     -0.00081800
 O                -2.74591300     -0.04377300     -0.00104300
 O                 2.77829300      2.50404500     -0.00013200
 O                -2.77606400      2.50664500     -0.00023700
 H                 3.09068000      1.53638400     -0.00040500
 O                 5.20956700     -1.53497700      0.00279800
 H                 4.30805900     -1.13245000      0.00149000
 H                 5.04206300     -2.49814700      0.00444300
 O                -5.21066600     -1.53164400      0.00292400
 H                -3.08937100      1.53928200     -0.00049300
 H                -4.30920500     -1.12901800      0.00180500
 H                -5.04286900     -2.49477100      0.00403000

Excited State   1:      Singlet-A      2.2222 eV  557.95 nm  f=0.1973  <S**2>=0.000
      72 -> 73         0.70210
      72 <- 73        -0.10837


1,4-dihydroxyanthracene-9,10-dione (H2QZ) - BLYP/6-311++G(2df,p) gas phase

Geometry
0 1
 C                -4.01725500      0.70246000     -0.00018900
 C                -2.81125700      1.40322900     -0.00018800
 C                -1.58799000      0.70889500     -0.00009500
 C                -1.58799000     -0.70889700      0.00000000
 C                -2.81125800     -1.40323100     -0.00000200
 C                -4.01725500     -0.70246100     -0.00009600
 C                -0.31007200      1.46778200     -0.00009800
 C                -0.31007300     -1.46778600      0.00009700
 C                 0.94429100     -0.71690000      0.00008100
 C                 0.94428900      0.71689600     -0.00001400
 C                 2.17656800      1.41625600     -0.00002400
 C                 3.39716500      0.68974300      0.00005600
 C                 3.39716900     -0.68973200      0.00014600
 C                 2.17657600     -1.41625300      0.00016200
 H                -4.96132900      1.24674700     -0.00026300
 H                -2.79106800      2.49143000     -0.00025900
 H                -2.79106800     -2.49143200      0.00007100
 H                -4.96132900     -1.24674900     -0.00009800
 H                 4.32921800      1.25323200      0.00004600
 H                 4.32922500     -1.25321600      0.00021000
 O                -0.31646200     -2.72862700      0.00018000
 O                -0.31645400      2.72862300     -0.00018900
 O                 2.24095300     -2.76137400      0.00025600
 O                 2.24093000      2.76137800     -0.00010200
 H                 1.27859800     -3.07834000      0.00025100
 H                 1.27857400      3.07833500     -0.00014100

Excited State   1:      Singlet-A      2.2703 eV  546.10 nm  f=0.1278  <S**2>=0.000
      62 -> 63         0.70009
      62 <- 63        -0.11283


1,4-dihydroxyanthracene-9,10-dione (H2QZ) - BLYP/6-311++G(2df,p) implicit solvent

Geometry
0 1
 C                 4.03544800     -0.70552100     -0.00019200
 C                 2.82153800     -1.40995900     -0.00018200
 C                 1.59173700     -0.71402400     -0.00008500
 C                 1.59173800      0.71402000      0.00000300
 C                 2.82153800      1.40995400     -0.00000600
 C                 4.03544800      0.70551600     -0.00010500
 C                 0.31234300     -1.46672600     -0.00006000
 C                 0.31234300      1.46671900      0.00011600
 C                -0.94571700      0.71970400      0.00008600
 C                -0.94572100     -0.71971100     -0.00001000
 C                -2.18510900     -1.41488200     -0.00003300
 C                -3.41373000     -0.69365800      0.00006000
 C                -3.41372400      0.69367800      0.00015800
 C                -2.18509600      1.41488800      0.00016400
 H                 4.98048600     -1.25334900     -0.00026600
 H                 2.81630000     -2.50108900     -0.00024300
 H                 2.81630100      2.50108400      0.00006500
 H                 4.98048600      1.25334300     -0.00011100
 H                -4.35043700     -1.25451300      0.00004100
 H                -4.35042500      1.25454200      0.00021900
 O                 0.30907500      2.74544000      0.00019300
 O                 0.30908500     -2.74544600     -0.00016900
 O                -2.24336300      2.77942000      0.00023600
 O                -2.24340300     -2.77941400     -0.00015200
 H                -1.27101900      3.08400400      0.00018600
 H                -1.27106800     -3.08402000     -0.00024200

Excited State   1:      Singlet-A      2.2198 eV  558.55 nm  f=0.1809  <S**2>=0.000
      62 -> 63         0.70134
      62 <- 63        -0.10367


1,4-dihydroxyanthracene-9,10-dione (H2QZ) - BLYP/6-311++G(2df,p) implicit + explicit solvent

Geometry
0 1
 C                 0.70463700     -3.78002700      0.00238000
 C                 1.40880200     -2.56609400      0.00477200
 C                 0.71473300     -1.33496100      0.00187800
 C                -0.71501800     -1.33481400     -0.00226000
 C                -1.40935500     -2.56579600     -0.00517200
 C                -0.70545200     -3.77987800     -0.00277800
 C                 1.46533100     -0.05597400      0.00230800
 C                -1.46538000     -0.05569700     -0.00270600
 C                -0.72016800      1.20154400     -0.00119700
 C                 0.72034400      1.20137600      0.00100900
 C                 1.41497000      2.44201900      0.00210400
 C                 0.69337600      3.67128500      0.00115700
 C                -0.69252000      3.67147100     -0.00100700
 C                -1.41446200      2.44240000     -0.00213600
 H                 1.25313500     -4.72458500      0.00453400
 H                 2.49909300     -2.56751700      0.00849500
 H                -2.49965000     -2.56697400     -0.00888600
 H                -1.25415300     -4.72431700     -0.00492700
 H                 1.25533700      4.60723900      0.00211400
 H                -1.25422000      4.60758200     -0.00181700
 O                -2.74600100     -0.04233500     -0.00388100
 O                 2.74595100     -0.04271500      0.00316000
 O                -2.77687600      2.50818600     -0.00413300
 O                 2.77741000      2.50735500      0.00414600
 H                -3.08991600      1.54074400     -0.00414000
 O                -5.19927900     -1.55148800      0.02894400
 H                -4.30262000     -1.13864100      0.00683900
 H                -5.03429100     -2.49390100     -0.17255100
 O                 5.19907500     -1.55230200     -0.02702500
 H                 3.09017900      1.53983700      0.00412700
 H                 4.30251400     -1.13918600     -0.00603300
 H                 5.03331400     -2.49501000      0.17245300

Excited State   1:      Singlet-A      2.2063 eV  561.95 nm  f=0.1888  <S**2>=0.000
      72 -> 73         0.70184
      72 <- 73        -0.10698


1,4-dihydroxyanthracene-9,10-dione (H2QZ) - BLYP/aug-cc-pVDZ gas phase

Geometry
0 1
 C                 4.03335600      0.70656000      0.00019700
 C                 2.82026500      1.41165800      0.00019000
 C                 1.59041200      0.71305700      0.00009000
 C                 1.59041600     -0.71306000     -0.00000600
 C                 2.82027400     -1.41165100      0.00000300
 C                 4.03336100     -0.70654600      0.00010200
 C                 0.30752900      1.47369500      0.00008100
 C                 0.30753900     -1.47371000     -0.00012900
 C                -0.95071400     -0.71989900     -0.00009300
 C                -0.95071200      0.71987600      0.00000500
 C                -2.18856100      1.42359000      0.00002100
 C                -3.41625900      0.69432500     -0.00006500
 C                -3.41626700     -0.69430700     -0.00015200
 C                -2.18857800     -1.42359200     -0.00016200
 H                 4.98398700      1.25432000      0.00027600
 H                 2.80177700      2.50670700      0.00026300
 H                 2.80179400     -2.50670000     -0.00007500
 H                 4.98399600     -1.25429900      0.00010700
 H                -4.35461300      1.26102900     -0.00005000
 H                -4.35462800     -1.26099800     -0.00021000
 O                 0.31075700     -2.74179800     -0.00013200
 O                 0.31071500      2.74178500      0.00015300
 O                -2.24925300     -2.77353900     -0.00025100
 O                -2.24918700      2.77353700      0.00012900
 H                -1.28237300     -3.08442400     -0.00023500
 H                -1.28228800      3.08438600      0.00021200

Excited State   1:      Singlet-?Sym    2.2369 eV  554.26 nm  f=0.1260  <S**2>=0.000
      62 -> 63         0.70029
      62 <- 63        -0.11426


1,4-dihydroxyanthracene-9,10-dione (H2QZ) - BLYP/aug-cc-pVDZ implicit solvent

Geometry
0 1
 C                -4.03488600      0.70592900     -0.00015200
 C                -2.82082800      1.41051900     -0.00014900
 C                -1.58987000      0.71403000     -0.00007400
 C                -1.58987000     -0.71402900      0.00000600
 C                -2.82082900     -1.41051700     -0.00000100
 C                -4.03488700     -0.70592700     -0.00008100
 C                -0.30946000      1.46868200     -0.00007700
 C                -0.30946000     -1.46868100      0.00010800
 C                 0.94975400     -0.71987600      0.00009300
 C                 0.94975400      0.71987600     -0.00000500
 C                 2.18981800      1.41530200     -0.00001800
 C                 3.41830800      0.69429600      0.00008400
 C                 3.41830800     -0.69429800      0.00018300
 C                 2.18981700     -1.41530300      0.00018500
 H                -4.98412600      1.25483300     -0.00021100
 H                -2.81754900      2.50531200     -0.00020500
 H                -2.81755000     -2.50531100      0.00005800
 H                -4.98412600     -1.25483000     -0.00008300
 H                 4.35877200      1.25678300      0.00007300
 H                 4.35877100     -1.25678600      0.00025700
 O                -0.30793700     -2.74381200      0.00013800
 O                -0.30793800      2.74381200     -0.00011000
 O                 2.24933600     -2.78010700      0.00028700
 O                 2.24933900      2.78010600     -0.00014000
 H                 1.27991000     -3.08252200      0.00027500
 H                 1.27991200      3.08252100     -0.00024800

Excited State   1:      Singlet-?Sym    2.2189 eV  558.77 nm  f=0.1784  <S**2>=0.000
      62 -> 63         0.70127
      62 <- 63        -0.10273


1,4-dihydroxyanthracene-9,10-dione (H2QZ) - BLYP/aug-cc-pVDZ implicit + explicit solvent

Geometry
0 1
 C                 0.70691500     -3.75450200      0.03103000
 C                 1.40990100     -2.54001500      0.05880400
 C                 0.71479200     -1.30842100      0.02993700
 C                -0.71373500     -1.30930700     -0.02791800
 C                -1.40737200     -2.54177000     -0.05513000
 C                -0.70294500     -3.75537900     -0.02562300
 C                 1.46597000     -0.02788100      0.06001700
 C                -1.46645700     -0.02971700     -0.05973800
 C                -0.72089600      1.22921500     -0.03071200
 C                 0.71887800      1.23012100      0.02932000
 C                 1.41217000      2.47197700      0.05822500
 C                 0.69035700      3.70061800      0.02697500
 C                -0.69541700      3.69973400     -0.03209500
 C                -1.41571900      2.47016300     -0.06145800
 H                 1.25689600     -4.70268100      0.05374600
 H                 2.50324100     -2.54280500      0.10205600
 H                -2.50070400     -2.54593500     -0.09844500
 H                -1.25181100     -4.70423300     -0.04703300
 H                 1.25277300      4.64078300      0.05016700
 H                -1.25896600      4.63918600     -0.05670500
 O                -2.74251500     -0.01927900     -0.11163000
 O                 2.74202000     -0.01588500      0.11173700
 O                -2.77698000      2.53568100     -0.11766800
 O                 2.77334400      2.53931500      0.11430200
 H                -3.08699700      1.57085100     -0.12666100
 O                -5.19609000     -1.51209200     -0.17562400
 H                -4.29668500     -1.10803400     -0.15044500
 H                -5.02092200     -2.47242200     -0.18602000
 O                 5.19744400     -1.50591100      0.17707400
 H                 3.08459400      1.57490200      0.12474500
 H                 4.29767400     -1.10269200      0.15178900
 H                 5.02318300     -2.46641600      0.18662500

Excited State   1:      Singlet-?Sym    2.2047 eV  562.36 nm  f=0.1859  <S**2>=0.000
      72 -> 73         0.70179
      72 <- 73        -0.10608


1,4-dihydroxyanthracene-9,10-dione (H2QZ) - BLYP/aug-cc-pVTZ gas phase

Geometry
0 1
 C                -4.01357600     -0.70231100      0.00017400
 C                -2.80765500     -1.40280800      0.00022800
 C                -1.58452700     -0.70880900      0.00014800
 C                -1.58452400      0.70881100      0.00001900
 C                -2.80764900      1.40281600     -0.00004600
 C                -4.01357300      0.70232300      0.00003500
 C                -0.30686900     -1.46806100      0.00016900
 C                -0.30686200      1.46805600     -0.00005300
 C                 0.94699500      0.71685100     -0.00005100
 C                 0.94699500     -0.71686100      0.00004000
 C                 2.17897500     -1.41635700     -0.00000400
 C                 3.39940300     -0.68958400     -0.00014500
 C                 3.39940200      0.68958000     -0.00022000
 C                 2.17897300      1.41635100     -0.00015600
 H                -4.95598700     -1.24572200      0.00023300
 H                -2.78853100     -2.48920300      0.00032300
 H                -2.78852100      2.48921100     -0.00014900
 H                -4.95598200      1.24573900     -0.00001000
 H                 4.33019200     -1.25157200     -0.00018100
 H                 4.33019100      1.25156900     -0.00030100
 O                -0.31302600      2.72958200     -0.00040500
 O                -0.31304900     -2.72958600      0.00030000
 O                 2.24349500      2.76222300     -0.00013700
 O                 2.24350600     -2.76223000      0.00006100
 H                 1.28213300      3.07846900      0.00008400
 H                 1.28214800     -3.07847700      0.00013900

Excited State   1:      Singlet-?Sym    2.2650 eV  547.39 nm  f=0.1262  <S**2>=0.000
      62 ->  63        0.70013
      62 <-  63       -0.11234


1,4-dihydroxyanthracene-9,10-dione (H2QZ) - BLYP/aug-cc-pVTZ implicit solvent

Geometry
0 1
 C                -4.01489900      0.70167000     -0.00017400
 C                -2.80805800      1.40168800     -0.00018400
 C                -1.58385800      0.70976400     -0.00008600
 C                -1.58385800     -0.70976500      0.00001700
 C                -2.80805700     -1.40168900      0.00002600
 C                -4.01489900     -0.70167100     -0.00006900
 C                -0.30873000      1.46303000     -0.00008800
 C                -0.30873000     -1.46303000      0.00011100
 C                 0.94608700     -0.71683100      0.00008700
 C                 0.94608600      0.71683100     -0.00000900
 C                 2.18016800      1.40817400     -0.00001700
 C                 3.40117800      0.68960000      0.00006700
 C                 3.40117900     -0.68959700      0.00015900
 C                 2.18017000     -1.40817300      0.00016800
 H                -4.95598100      1.24626200     -0.00024600
 H                -2.80376300      2.48786000     -0.00026400
 H                -2.80376200     -2.48786200      0.00010300
 H                -4.95598000     -1.24626400     -0.00006000
 H                 4.33407800      1.24753900      0.00006300
 H                 4.33407900     -1.24753500      0.00022300
 O                -0.31033400     -2.73149800      0.00019100
 O                -0.31033300      2.73149800     -0.00026200
 O                 2.24366700     -2.76888700      0.00024900
 O                 2.24366300      2.76888900     -0.00007700
 H                 1.27954500     -3.07678200      0.00021300
 H                 1.27954200      3.07678300     -0.00007400

Excited State   1:      Singlet-?Sym    2.2462 eV  551.98 nm  f=0.1781  <S**2>=0.000
      62 ->  63        0.70122
      62 <-  63       -0.10096


1,4-dihydroxyanthracene-9,10-dione (H2QZ) - BLYP/aug-cc-pVTZ implicit + explicit solvent

Geometry
0 1
 C                 0.70112300     -3.73245000      0.03650400
 C                 1.40003500     -2.52523600      0.06321200
 C                 0.71010900     -1.30002900      0.03218100
 C                -0.70995600     -1.30033200     -0.02569900
 C                -1.39950100     -2.52585600     -0.05249500
 C                -0.70022600     -3.73276000     -0.02149000
 C                 1.46042100     -0.02508500      0.05978300
 C                -1.46062600     -0.02568300     -0.05778100
 C                -0.71711900      1.22853400     -0.03138200
 C                 0.71664300      1.22884200      0.02761700
 C                 1.40680900      2.46430000      0.05380900
 C                 0.68772200      3.68578100      0.02044600
 C                -0.68867800      3.68546700     -0.03759400
 C                -1.40752800      2.46368400     -0.06399000
 H                 1.24621100     -4.67293100      0.06074900
 H                 2.48471700     -2.52653100      0.10738200
 H                -2.48417100     -2.52767500     -0.09686200
 H                -1.24503600     -4.67347800     -0.04254600
 H                 1.24589300      4.61831000      0.04131000
 H                -1.24704300      4.61775300     -0.06356900
 O                -2.73024900     -0.01863000     -0.10731900
 O                 2.73001300     -0.01759800      0.11019000
 O                -2.76454600      2.53341700     -0.11943500
 O                 2.76379500      2.53465600      0.10905100
 H                -3.08034000      1.57396200     -0.12619600
 O                -5.21072200     -1.48058400     -0.13120000
 H                -4.30904300     -1.08932200     -0.12147400
 H                -5.05338700     -2.44102300     -0.13573200
 O                 5.21125400     -1.47803500      0.13252500
 H                 3.07982200      1.57530900      0.12079900
 H                 4.30927500     -1.08744200      0.12383900
 H                 5.05467100     -2.43859900      0.13636500

Excited State   1:      Singlet-?Sym    2.2320 eV  555.49 nm  f=0.1849  <S**2>=0.000
      72 ->  73        0.70170
      72 <-  73       -0.10431


4-hydroxy-9,10-dioxo-9,10-dihydroanthracen-1-olate (HQZ) - BLYP/6-31++G(d,p) gas phase

Geometry
-1 1
 C                -4.02848500      0.71083700      0.00002900
 C                -2.81850100      1.41640800     -0.00000100
 C                -1.57760900      0.73419600     -0.00003100
 C                -1.58146700     -0.68845200     -0.00002800
 C                -2.81076900     -1.39799200      0.00000100
 C                -4.02706600     -0.70614100      0.00002900
 C                -0.29727000      1.54907000     -0.00007900
 C                -0.29981200     -1.41908800     -0.00005800
 C                 0.94120300     -0.65245700     -0.00002300
 C                 0.96185800      0.80618300     -0.00003000
 C                 2.25736700      1.51492000      0.00001300
 C                 3.45676600      0.64911200      0.00003900
 C                 3.41763300     -0.72775800      0.00004100
 C                 2.16003600     -1.40254900      0.00001600
 H                -4.97871900      1.25542100      0.00005000
 H                -2.78602100      2.50862500     -0.00000800
 H                -2.77668600     -2.48980700      0.00000000
 H                -4.97273500     -1.25763000      0.00005100
 H                 4.41205800      1.18374300      0.00006300
 H                 4.32703600     -1.33753700      0.00006700
 O                -0.30516000     -2.71234700     -0.00002600
 O                -0.40401800      2.80564000      0.00000900
 O                 2.17004300     -2.76097200      0.00003500
 O                 2.42553000      2.77201700      0.00001100
 H                 1.16060800     -3.01525400      0.00004000

Excited State   5:      Singlet-A      2.3178 eV  534.92 nm  f=0.0510  <S**2>=0.000
      61 -> 63        -0.17193
      61 -> 64         0.66983
      61 -> 70        -0.10528


4-hydroxy-9,10-dioxo-9,10-dihydroanthracen-1-olate (HQZ) - BLYP/6-31++G(d,p) implicit solvent

Geometry
-1 1
 C                -4.03152500      0.70360400     -0.03598800
 C                -2.82302300      1.41416800     -0.00004100
 C                -1.58196900      0.73418000      0.01780100
 C                -1.58098500     -0.69051800      0.00376000
 C                -2.80779200     -1.40038400     -0.02748400
 C                -4.02562100     -0.70965600     -0.04917000
 C                -0.30371400      1.52493200      0.04726200
 C                -0.29963800     -1.41792600      0.01947100
 C                 0.94573500     -0.65970900      0.01362300
 C                 0.96020600      0.79864700      0.00914500
 C                 2.24318300      1.49840600     -0.03023900
 C                 3.44879900      0.66802300     -0.03467200
 C                 3.42084800     -0.70806800     -0.01520600
 C                 2.16774200     -1.38933500      0.00626600
 H                -4.97989000      1.24652900     -0.05409000
 H                -2.82619200      2.50525200      0.01080000
 H                -2.79048800     -2.49157100     -0.03690900
 H                -4.96732300     -1.26312200     -0.07691600
 H                 4.40372200      1.20027000     -0.05598100
 H                 4.33944800     -1.30029700     -0.01848700
 O                -0.29440300     -2.71100500      0.02974500
 O                -0.38925100      2.79813900      0.10359500
 O                 2.19312500     -2.75605600      0.01734000
 O                 2.39469500      2.78513300     -0.06846600
 H                 1.19390400     -3.02492300      0.02668600

Excited State   2:      Singlet-A      1.9249 eV  644.11 nm  f=0.1617  <S**2>=0.000
      62 -> 63         0.69604
      62 -> 64        -0.10366
      62 <- 63        -0.13279


4-hydroxy-9,10-dioxo-9,10-dihydroanthracen-1-olate (HQZ) - BLYP/6-31++G(d,p) implicit + explicit solvent

Geometry
-1 1
 C                -3.15698600      2.57930700     -0.09712200
 C                -2.87321900      1.20902200     -0.04579500
 C                -1.53274300      0.75092600     -0.10135700
 C                -0.46544900      1.68838100     -0.21141400
 C                -0.77222300      3.06850600     -0.25939100
 C                -2.10138800      3.51213000     -0.20325600
 C                -1.23155100     -0.68985800     -0.05356300
 C                 0.97073900      1.24906400     -0.27523600
 C                 1.25997400     -0.18369700     -0.23648500
 C                 0.15528300     -1.13110200     -0.13294400
 C                 0.41351900     -2.53217500     -0.11251100
 C                 1.74709000     -3.02601200     -0.20515900
 C                 2.79651200     -2.14099000     -0.30697900
 C                 2.62320100     -0.69164800     -0.31775100
 H                -4.19277200      2.92432900     -0.05491700
 H                -3.68306800      0.48337900      0.03688600
 H                 0.04438300      3.78718400     -0.34228800
 H                -2.31884000      4.58239900     -0.24330300
 H                 1.90829300     -4.10669200     -0.19125900
 H                 3.82355600     -2.50855600     -0.37788600
 O                 1.86714000      2.15019900     -0.36615100
 O                -2.19233300     -1.55053400      0.04899500
 O                 3.69973900      0.03580200     -0.40540100
 O                -0.58785500     -3.45547700     -0.00740700
 O                -4.94602000     -2.00886400      0.70940900
 H                -1.44919600     -2.89315400      0.04018700
 H                -4.01661500     -1.72901600      0.52177700
 H                -5.10393800     -1.72663100      1.63185300
 H                 4.00052800      2.51306100      1.58670100
 H                 4.22407600      1.18243800      0.81079600
 O                 4.63020800      1.76889000      1.51245900

Excited State   2:      Singlet-A      1.9448 eV  637.52 nm  f=0.1619  <S**2>=0.000
      71 -> 73         0.10372
      72 -> 73         0.69305
      72 <- 73        -0.12942


4-hydroxy-9,10-dioxo-9,10-dihydroanthracen-1-olate (HQZ) - BLYP/6-311++G(2df,p) gas phase

Geometry
-1 1
 C                 4.01248700      0.70653100      0.00003700
 C                 2.80935600      1.40824100      0.00002100
 C                 1.57383900      0.72959200     -0.00000400
 C                 1.57709300     -0.68531100     -0.00001300
 C                 2.80133600     -1.39082000      0.00000200
 C                 4.01092100     -0.70301300      0.00002700
 C                 0.29689800      1.54282600     -0.00002800
 C                 0.29919300     -1.41717200     -0.00004100
 C                -0.93920500     -0.65173100     -0.00002000
 C                -0.95776800      0.80160500     -0.00001600
 C                -2.24849200      1.51155100     -0.00000100
 C                -3.44276600      0.64942600      0.00000800
 C                -3.40350700     -0.71901900      0.00000600
 C                -2.15418100     -1.39417100     -0.00000400
 H                 4.96026600      1.24880900      0.00005600
 H                 2.77794200      2.49738700      0.00002600
 H                 2.76845600     -2.47955300     -0.00000700
 H                 4.95404300     -1.25227400      0.00003900
 H                -4.39556500      1.18240300      0.00001800
 H                -4.31171400     -1.32553500      0.00001600
 O                 0.30935900     -2.69945600     -0.00003300
 O                 0.40387400      2.78992500      0.00001700
 O                -2.17357300     -2.74945800      0.00000600
 O                -2.41328800      2.76009700      0.00001000
 H                -1.17563200     -3.01132000      0.00002300

Excited State   5:      Singlet-A      2.3030 eV  538.36 nm  f=0.0521  <S**2>=0.000
      61 -> 63         0.17666
      61 -> 64         0.66914
      61 -> 70        -0.10444


4-hydroxy-9,10-dioxo-9,10-dihydroanthracen-1-olate (HQZ) - BLYP/6-311++G(2df,p) implicit solvent

Geometry
-1 1
 C                -4.03156200      0.70347500     -0.03620300
 C                -2.82309200      1.41408900      0.00001100
 C                -1.58203500      0.73412700      0.01791900
 C                -1.58097600     -0.69057600      0.00379500
 C                -2.80773300     -1.40049800     -0.02775300
 C                -4.02559300     -0.70981000     -0.04957600
 C                -0.30381900      1.52492700      0.04737000
 C                -0.29957500     -1.41799000      0.01985500
 C                 0.94577900     -0.65970000      0.01381900
 C                 0.96014500      0.79868600      0.00926200
 C                 2.24308800      1.49854100     -0.03021900
 C                 3.44874400      0.66820400     -0.03495000
 C                 3.42085300     -0.70789800     -0.01533500
 C                 2.16779600     -1.38924200      0.00637400
 H                -4.97994500      1.24638600     -0.05438800
 H                -2.82629100      2.50519600      0.01095400
 H                -2.79036900     -2.49170300     -0.03729000
 H                -4.96726700     -1.26333000     -0.07756700
 H                 4.40365700      1.20048200     -0.05659400
 H                 4.33950000     -1.30008200     -0.01877300
 O                -0.29418900     -2.71098300      0.02996800
 O                -0.38945000      2.79808000      0.10429000
 O                 2.19341500     -2.75604900      0.01736800
 O                 2.39448300      2.78526700     -0.06900800
 H                 1.19451800     -3.02549200      0.02650100

Excited State   2:      Singlet-A      1.9067 eV  650.25 nm  f=0.1544  <S**2>=0.000
      62 -> 63         0.69514
      62 -> 64        -0.10733
      62 <- 63        -0.13086


4-hydroxy-9,10-dioxo-9,10-dihydroanthracen-1-olate (HQZ) - BLYP/6-311++G(2df,p) implicit + explicit solvent

Geometry
-1 1
 C                -3.18786900      2.53551700     -0.10687500
 C                -2.88925600      1.16875100     -0.04770500
 C                -1.54359300      0.72456100     -0.09231700
 C                -0.48635800      1.67397500     -0.19821000
 C                -0.80794500      3.05049200     -0.25300600
 C                -2.14221600      3.47970700     -0.20884300
 C                -1.22565500     -0.71270000     -0.03697800
 C                 0.95519900      1.25119400     -0.25074300
 C                 1.25973400     -0.17854000     -0.22578800
 C                 0.16624500     -1.13822700     -0.11809800
 C                 0.44094400     -2.53617200     -0.09699400
 C                 1.77971700     -3.01468400     -0.19541700
 C                 2.81810500     -2.11802500     -0.30750000
 C                 2.62777700     -0.67089600     -0.32228900
 H                -4.22777700      2.86890300     -0.07396400
 H                -3.69301800      0.43638100      0.03252600
 H                 0.00114000      3.77789000     -0.33289500
 H                -2.37129500      4.54726600     -0.25537900
 H                 1.95345900     -4.09337600     -0.17898400
 H                 3.84882300     -2.47383000     -0.38480300
 O                 1.84268400      2.16293300     -0.31980500
 O                -2.17570700     -1.58439700      0.07156100
 O                 3.69422300      0.06849200     -0.42993000
 O                -0.54868200     -3.47142900      0.01470900
 O                -4.92209800     -2.01576200      0.75026800
 H                -1.41638400     -2.92041400      0.06501300
 H                -3.99910900     -1.75675700      0.50716000
 H                -5.39500100     -1.16445800      0.83693100
 H                 4.04168000      2.57702100      1.51616400
 H                 4.24006700      1.22945900      0.76349700
 O                 4.66313700      1.82543800      1.44686100

Excited State   2:      Singlet-A      1.9246 eV  644.21 nm  f=0.1553  <S**2>=0.000
      72 -> 73         0.69666
      72 <- 73        -0.12806


4-hydroxy-9,10-dioxo-9,10-dihydroanthracen-1-olate (HQZ) - BLYP/aug-cc-pVDZ gas phase

Geometry
-1 1
 C                 4.02881100      0.70719200     -0.00002000
 C                 2.81922600      1.41464400     -0.00001900
 C                 1.57627000      0.73310100     -0.00001800
 C                 1.57874700     -0.68997700     -0.00001800
 C                 2.80830300     -1.40142800     -0.00002000
 C                 4.02586100     -0.71045600     -0.00002100
 C                 0.29658700      1.54989900     -0.00002000
 C                 0.29450400     -1.42202300     -0.00001500
 C                -0.94741500     -0.65189600     -0.00002500
 C                -0.96498200      0.80766000     -0.00002400
 C                -2.25973700      1.52198200     -0.00002900
 C                -3.46064900      0.65901500     -0.00003500
 C                -3.42459600     -0.71900700     -0.00003900
 C                -2.16866500     -1.39745500     -0.00003600
 H                 4.98372800      1.25184200     -0.00002100
 H                 2.78986100      2.51069000     -0.00002000
 H                 2.77588500     -2.49699200     -0.00002000
 H                 4.97494000     -1.26418500     -0.00002200
 H                -4.41924800      1.19696700     -0.00003800
 H                -4.33974800     -1.32743100     -0.00004500
 O                 0.30032600     -2.71102900     -0.00003000
 O                 0.40520000      2.80392800     -0.00002000
 O                -2.18690900     -2.75729600     -0.00004500
 O                -2.42285800      2.77780700     -0.00003000
 H                -1.18704800     -3.01762100     -0.00004800

Excited State   5:      Singlet-?Sym    2.2693 eV  546.34 nm  f=0.0512  <S**2>=0.000
      61 -> 63         0.17899
      61 -> 64         0.66848
      61 -> 70         0.10517
 


4-hydroxy-9,10-dioxo-9,10-dihydroanthracen-1-olate (HQZ) - BLYP/aug-cc-pVDZ implicit solvent

Geometry
-1 1
 C                 4.03160000      0.70064500     -0.02902800
 C                 2.82344600      1.41268900      0.00421400
 C                 1.58040000      0.73340600      0.01877900
 C                 1.57831400     -0.69146100      0.00431000
 C                 2.80543200     -1.40322900     -0.02422600
 C                 4.02434900     -0.71340000     -0.04296800
 C                 0.30224200      1.52653100      0.04699900
 C                 0.29494800     -1.42053600      0.01817100
 C                -0.95129500     -0.65895700      0.01290100
 C                -0.96364700      0.80004200      0.00973700
 C                -2.24581900      1.50493600     -0.02694000
 C                -3.45254700      0.67598300     -0.02953300
 C                -3.42724300     -0.70126000     -0.01099600
 C                -2.17536200     -1.38528800      0.00711300
 H                 4.98473700      1.24379400     -0.04453400
 H                 2.83003300      2.50752000      0.01612300
 H                 2.78916800     -2.49817200     -0.03361300
 H                 4.96975500     -1.26897500     -0.06854700
 H                -4.41108200      1.21101400     -0.04862000
 H                -4.35071200     -1.29334200     -0.01285200
 O                 0.29060400     -2.70925700      0.02701800
 O                 0.38890000      2.79653000      0.10459600
 O                -2.20807200     -2.75277200      0.01703300
 O                -2.39370000      2.78987500     -0.06556700
 H                -1.21752700     -3.02654900      0.02459400

Excited State   2:      Singlet-?Sym    1.9035 eV  651.33 nm  f=0.1521  <S**2>=0.000
      62 -> 63         0.69495
      62 -> 64        -0.10797
      62 <- 63        -0.13029
 


4-hydroxy-9,10-dioxo-9,10-dihydroanthracen-1-olate (HQZ) - BLYP/aug-cc-pVDZ implicit + explicit solvent

Geometry
-1 1
 C                -3.37072400      2.23663400     -0.10332000
 C                -2.95377500      0.90363700      0.00014800
 C                -1.57777600      0.57126300     -0.09627300
 C                -0.61186000      1.59891700     -0.29864800
 C                -1.05331800      2.94002100     -0.40499900
 C                -2.41610000      3.25831400     -0.30926400
 C                -1.13622500     -0.83275800      0.00504400
 C                 0.85842300      1.29663800     -0.39801600
 C                 1.29329800     -0.09269600     -0.24608000
 C                 0.28984200     -1.13872200     -0.07627100
 C                 0.69025900     -2.50306200      0.01340800
 C                 2.06750500     -2.86276600     -0.06312400
 C                 3.02375100     -1.88098200     -0.20582300
 C                 2.70483100     -0.45883600     -0.28401400
 H                -4.43606500      2.48542600     -0.02651300
 H                -3.69176700      0.11106500      0.15724900
 H                -0.31387900      3.73160500     -0.56261200
 H                -2.74104000      4.30280600     -0.39251700
 H                 2.33827300     -3.92365700      0.00046700
 H                 4.08706400     -2.14790200     -0.25802500
 O                 1.65030800      2.26563000     -0.61994300
 O                -2.00362300     -1.77364700      0.16307800
 O                 3.70121900      0.37183300     -0.37974900
 O                -0.20866000     -3.52101500      0.17171500
 O                -4.70864000     -2.44291600      0.80164700
 H                -1.11808000     -3.05552700      0.20338400
 H                -3.80574600     -2.11399400      0.57265400
 H                -5.22694900     -1.62624800      0.93388000
 H                 3.56510700      3.00220200      1.41145400
 H                 3.97028200      1.64395900      0.77945300
 O                 4.25695800      2.31527800      1.46373900

Excited State   2:      Singlet-?Sym    1.9247 eV  644.16 nm  f=0.1486  <S**2>=0.000
      71 -> 73         0.19674
      72 -> 73         0.67192
      72 <- 73        -0.12471
 

4-hydroxy-9,10-dioxo-9,10-dihydroanthracen-1-olate (HQZ) - BLYP/aug-cc-pVTZ gas phase

Geometry
-1 1
 C                -4.00956000      0.70064500      0.00027900
 C                -2.80762200      1.40400500     -0.00001600
 C                -1.57130800      0.72748400     -0.00034000
 C                -1.57236100     -0.68711400     -0.00036300
 C                -2.79527400     -1.39422600     -0.00008900
 C                -4.00585200     -0.70857600      0.00023600
 C                -0.29632700      1.54285600     -0.00084700
 C                -0.29348600     -1.41737700     -0.00070000
 C                 0.94319800     -0.64934300     -0.00036300
 C                 0.95913300      0.80379000     -0.00040600
 C                 2.24786500      1.51651300     -0.00002300
 C                 3.44363500      0.65741000      0.00018800
 C                 3.40713200     -0.71072400      0.00018800
 C                 2.15947600     -1.38882700     -0.00002100
 H                -4.95650500      1.24047500      0.00052100
 H                -2.77859900      2.49136400     -0.00004500
 H                -2.76172500     -2.48107300     -0.00013100
 H                -4.94646000     -1.25832400      0.00045400
 H                 4.39374400      1.19122500      0.00040400
 H                 4.31536500     -1.31371400      0.00042600
 O                -0.30164600     -2.70003700     -0.00054300
 O                -0.40513900      2.79058000      0.00006900
 O                 2.18360000     -2.74509800      0.00022200
 O                 2.40947400      2.76634100     -0.00000500
 H                 1.18890100     -3.01072800      0.00041300

Excited State   5:      Singlet-?Sym    2.2975 eV  539.65 nm  f=0.0523  <S**2>=0.000
      61 -> 63        -0.17702
      61 -> 64         0.66906
      61 -> 71         0.10295
 

4-hydroxy-9,10-dioxo-9,10-dihydroanthracen-1-olate (HQZ) - BLYP/aug-cc-pVTZ implicit solvent

Geometry
-1 1
 C                 4.01195300      0.69438600     -0.03375700
 C                 2.81137400      1.40220500      0.00139500
 C                 1.57512100      0.72772700      0.01857300
 C                 1.57197700     -0.68872500      0.00434100
 C                 2.79243700     -1.39592100     -0.02592700
 C                 4.00421600     -0.71113900     -0.04691500
 C                 0.30206300      1.51932600      0.04793400
 C                 0.29397200     -1.41601300      0.01973300
 C                -0.94722500     -0.65650700      0.01337600
 C                -0.95783500      0.79623600      0.00988700
 C                -2.23354600      1.49934000     -0.02834900
 C                -3.43465900      0.67429500     -0.03365800
 C                -3.40933400     -0.69318000     -0.01521100
 C                -2.16591100     -1.37713100      0.00597700
 H                 4.95705500      1.23292400     -0.05124500
 H                 2.81701700      2.48832300      0.01258900
 H                 2.77491700     -2.48217200     -0.03513100
 H                 4.94127300     -1.26262200     -0.07386800
 H                -4.38464400      1.20560200     -0.05439900
 H                -4.32593700     -1.27984200     -0.01893300
 O                 0.29195700     -2.69816500      0.03060800
 O                 0.38933500      2.78303600      0.10503900
 O                -2.20439100     -2.74061300      0.01669200
 O                -2.38026600      2.77854000     -0.06413600
 H                -1.21900000     -3.02006800      0.02652200

Excited State   2:      Singlet-?Sym    1.9228 eV  644.80 nm  f=0.1520  <S**2>=0.000
      62 -> 63         0.69484
      62 -> 64        -0.10766
      62 <- 63        -0.12835
 

4-hydroxy-9,10-dioxo-9,10-dihydroanthracen-1-olate (HQZ) - BLYP/aug-cc-pVTZ implicit + explicit solvent

Geometry
-1 1
 C                 3.23189400     -2.43767400     -0.10147400
 C                 2.89821700     -1.08662900     -0.06491300
 C                 1.54844200     -0.68096400     -0.12903000
 C                 0.52424900     -1.65335300     -0.23816100
 C                 0.88183700     -3.01464200     -0.27207300
 C                 2.21827300     -3.40526700     -0.20221900
 C                 1.19684500      0.74548400     -0.08904500
 C                -0.92325200     -1.27116100     -0.31480100
 C                -1.26786400      0.14250200     -0.23114200
 C                -0.20484600      1.13025300     -0.14614600
 C                -0.51978400      2.51204800     -0.11982800
 C                -1.86853900      2.94608100     -0.18149000
 C                -2.87803400      2.02519300     -0.24546300
 C                -2.64941500      0.59029100     -0.25282100
 H                 4.27459000     -2.74248300     -0.05019000
 H                 3.67739300     -0.33483900      0.01483900
 H                 0.09833500     -3.76225200     -0.35232800
 H                 2.47540100     -4.46198500     -0.22739600
 H                -2.07260400      4.01476300     -0.16961300
 H                -3.91613200      2.34980200     -0.28462000
 O                -1.77357200     -2.19721900     -0.45729500
 O                 2.12147300      1.63154900     -0.00475500
 O                -3.69245100     -0.17555700     -0.27665400
 O                 0.43684300      3.47944800     -0.03721600
 O                 4.83649400      2.22044700      0.71627600
 H                 1.31788900      2.96700200     -0.00495700
 H                 3.92673400      1.90374400      0.51419700
 H                 5.00322700      1.91367700      1.62467500
 H                -3.75644800     -2.73318500      1.64277900
 H                -4.07157500     -1.40140100      0.91151000
 O                -4.41833700     -2.02045300      1.61202200

Excited State   2:      Singlet-?Sym    1.9423 eV  638.33 nm  f=0.1487  <S**2>=0.000
      71 ->  73       -0.19155
      72 ->  73        0.67330
      72 <-  73       -0.12351
 

9,10-dioxo-9,10-dihydroanthracene-1,4-bis(olate) (QZ) - BLYP/6-31++G(d,p) gas phase

Geometry
0 1
 C                -4.03349200     -0.70612900      0.00017900
 C                -2.82067200     -1.41099800      0.00025500
 C                -1.59223300     -0.71289300      0.00016000
 C                -1.59223200      0.71289200      0.00000400
 C                -2.82067200      1.41099600     -0.00008000
 C                -4.03349100      0.70612700      0.00000700
 C                -0.31064400     -1.47176100      0.00021500
 C                -0.31064300      1.47175700     -0.00005200
 C                 0.94646600      0.71968700     -0.00004800
 C                 0.94646700     -0.71969100      0.00004500
 C                 2.18365600     -1.42294200     -0.00001300
 C                 3.41158400     -0.69360300     -0.00012400
 C                 3.41158100      0.69361100     -0.00018800
 C                 2.18365000      1.42294500     -0.00014400
 H                -4.97998000     -1.25268500      0.00024800
 H                -2.79949900     -2.50230300      0.00037900
 H                -2.79949800      2.50230100     -0.00020000
 H                -4.97998000      1.25268400     -0.00005200
 H                 4.34565000     -1.25928100     -0.00017100
 H                 4.34564500      1.25929300     -0.00026400
 O                -0.31281800      2.74301000     -0.00041400
 O                -0.31282600     -2.74301200      0.00044700
 O                 2.24413200      2.77250000     -0.00014200
 O                 2.24415100     -2.77249800     -0.00003800
 H                 1.27528700      3.08618700      0.00003800
 H                 1.27531100     -3.08619500     -0.00010500

Excited State   9:      Singlet-A      1.6721 eV  741.48 nm  f=0.1659  <S**2>=0.000
      61 -> 65        -0.13458
      62 -> 64         0.69468
      62 -> 70        -0.12011
      62 <- 64        -0.18449


9,10-dioxo-9,10-dihydroanthracene-1,4-bis(olate) (QZ) - BLYP/6-31++G(d,p) implicit solvent

Geometry
0 1
 C                -4.03544600     -0.70551900      0.00015300
 C                -2.82153700     -1.40995800      0.00017400
 C                -1.59173700     -0.71402100      0.00010400
 C                -1.59173700      0.71401900      0.00000900
 C                -2.82153800      1.40995500     -0.00001000
 C                -4.03544600      0.70551600      0.00006200
 C                -0.31234400     -1.46672200      0.00014400
 C                -0.31234500      1.46671900     -0.00005800
 C                 0.94571500      0.71970300     -0.00006400
 C                 0.94571800     -0.71970600      0.00003400
 C                 2.18510500     -1.41488400      0.00002600
 C                 3.41372800     -0.69366100     -0.00006600
 C                 3.41372500      0.69367300     -0.00016000
 C                 2.18509700      1.41488700     -0.00016500
 H                -4.98048400     -1.25334500      0.00020800
 H                -2.81629900     -2.50108700      0.00024700
 H                -2.81630000      2.50108400     -0.00007800
 H                -4.98048500      1.25334100      0.00004700
 H                 4.35043200     -1.25451900     -0.00006900
 H                 4.35042600      1.25453600     -0.00023900
 O                -0.30908100      2.74544400     -0.00014700
 O                -0.30908600     -2.74544700      0.00020700
 O                 2.24337500      2.77941600     -0.00027800
 O                 2.24339800     -2.77941200      0.00009000
 H                 1.27103800      3.08401300     -0.00028700
 H                 1.27106500     -3.08402400      0.00010000

Excited State   2:      Singlet-A      1.9597 eV  632.68 nm  f=0.2154  <S**2>=0.000
      60 -> 63         0.11154
      62 -> 63         0.70334
      62 <- 63        -0.15208


9,10-dioxo-9,10-dihydroanthracene-1,4-bis(olate) (QZ) - BLYP/6-31++G(d,p) implicit + explicit solvent

Geometry
0 1
 C                -0.70673700     -3.78216700     -0.00066000
 C                -1.41030900     -2.56790700     -0.00065900
 C                -0.71555600     -1.33714100     -0.00072800
 C                 0.71422000     -1.33775600     -0.00081400
 C                 1.40794600     -2.56910000     -0.00092400
 C                 0.70336500     -3.78276800     -0.00082400
 C                -1.46535600     -0.05768900     -0.00080300
 C                 1.46518300     -0.05899900     -0.00070800
 C                 0.72076600      1.19869400     -0.00046400
 C                -0.71976400      1.19933100     -0.00050900
 C                -1.41361200      2.44040500     -0.00012800
 C                -0.69130600      3.66918700      0.00049100
 C                 0.69460200      3.66856400      0.00051700
 C                 1.41577400      2.43911300     -0.00004900
 H                -1.25568600     -4.72645600     -0.00052500
 H                -2.50063100     -2.56891400     -0.00062900
 H                 2.49826700     -2.57096900     -0.00107800
 H                 1.25152700     -4.72751200     -0.00087000
 H                -1.25269500      4.60547400      0.00091900
 H                 1.25682900      4.60434800      0.00095600
 O                 2.74575100     -0.04627700     -0.00081800
 O                -2.74591300     -0.04377300     -0.00104300
 O                 2.77829300      2.50404500     -0.00013200
 O                -2.77606400      2.50664500     -0.00023700
 H                 3.09068000      1.53638400     -0.00040500
 O                 5.20956700     -1.53497700      0.00279800
 H                 4.30805900     -1.13245000      0.00149000
 H                 5.04206300     -2.49814700      0.00444300
 O                -5.21066600     -1.53164400      0.00292400
 H                -3.08937100      1.53928200     -0.00049300
 H                -4.30920500     -1.12901800      0.00180500
 H                -5.04286900     -2.49477100      0.00403000

Excited State   2:      Singlet-A      1.9835 eV  625.07 nm  f=0.1873  <S**2>=0.000
      71 -> 73        -0.29661
      72 -> 73         0.64432
      72 <- 73        -0.13774


9,10-dioxo-9,10-dihydroanthracene-1,4-bis(olate) (QZ) - BLYP/6-311++G(2df,p) gas phase

Geometry
0 1
 C                -4.01725500      0.70246000     -0.00018900
 C                -2.81125700      1.40322900     -0.00018800
 C                -1.58799000      0.70889500     -0.00009500
 C                -1.58799000     -0.70889700      0.00000000
 C                -2.81125800     -1.40323100     -0.00000200
 C                -4.01725500     -0.70246100     -0.00009600
 C                -0.31007200      1.46778200     -0.00009800
 C                -0.31007300     -1.46778600      0.00009700
 C                 0.94429100     -0.71690000      0.00008100
 C                 0.94428900      0.71689600     -0.00001400
 C                 2.17656800      1.41625600     -0.00002400
 C                 3.39716500      0.68974300      0.00005600
 C                 3.39716900     -0.68973200      0.00014600
 C                 2.17657600     -1.41625300      0.00016200
 H                -4.96132900      1.24674700     -0.00026300
 H                -2.79106800      2.49143000     -0.00025900
 H                -2.79106800     -2.49143200      0.00007100
 H                -4.96132900     -1.24674900     -0.00009800
 H                 4.32921800      1.25323200      0.00004600
 H                 4.32922500     -1.25321600      0.00021000
 O                -0.31646200     -2.72862700      0.00018000
 O                -0.31645400      2.72862300     -0.00018900
 O                 2.24095300     -2.76137400      0.00025600
 O                 2.24093000      2.76137800     -0.00010200
 H                 1.27859800     -3.07834000      0.00025100
 H                 1.27857400      3.07833500     -0.00014100

Excited State   9:      Singlet-A      1.6737 eV  740.80 nm  f=0.1595  <S**2>=0.000
      62 -> 64         0.70484
      62 -> 70        -0.12387
      62 <- 64        -0.18342


9,10-dioxo-9,10-dihydroanthracene-1,4-bis(olate) (QZ) - BLYP/6-311++G(2df,p) implicit solvent

Geometry
0 1
 C                 4.03544800     -0.70552100     -0.00019200
 C                 2.82153800     -1.40995900     -0.00018200
 C                 1.59173700     -0.71402400     -0.00008500
 C                 1.59173800      0.71402000      0.00000300
 C                 2.82153800      1.40995400     -0.00000600
 C                 4.03544800      0.70551600     -0.00010500
 C                 0.31234300     -1.46672600     -0.00006000
 C                 0.31234300      1.46671900      0.00011600
 C                -0.94571700      0.71970400      0.00008600
 C                -0.94572100     -0.71971100     -0.00001000
 C                -2.18510900     -1.41488200     -0.00003300
 C                -3.41373000     -0.69365800      0.00006000
 C                -3.41372400      0.69367800      0.00015800
 C                -2.18509600      1.41488800      0.00016400
 H                 4.98048600     -1.25334900     -0.00026600
 H                 2.81630000     -2.50108900     -0.00024300
 H                 2.81630100      2.50108400      0.00006500
 H                 4.98048600      1.25334300     -0.00011100
 H                -4.35043700     -1.25451300      0.00004100
 H                -4.35042500      1.25454200      0.00021900
 O                 0.30907500      2.74544000      0.00019300
 O                 0.30908500     -2.74544600     -0.00016900
 O                -2.24336300      2.77942000      0.00023600
 O                -2.24340300     -2.77941400     -0.00015200
 H                -1.27101900      3.08400400      0.00018600
 H                -1.27106800     -3.08402000     -0.00024200

Excited State   2:      Singlet-A      1.9400 eV  639.09 nm  f=0.2074  <S**2>=0.000
      60 -> 63        -0.10288
      62 -> 63         0.70421
      62 <- 63        -0.15115


9,10-dioxo-9,10-dihydroanthracene-1,4-bis(olate) (QZ) - BLYP/6-311++G(2df,p) implicit + explicit solvent

Geometry
0 1
 C                 0.70463700     -3.78002700      0.00238000
 C                 1.40880200     -2.56609400      0.00477200
 C                 0.71473300     -1.33496100      0.00187800
 C                -0.71501800     -1.33481400     -0.00226000
 C                -1.40935500     -2.56579600     -0.00517200
 C                -0.70545200     -3.77987800     -0.00277800
 C                 1.46533100     -0.05597400      0.00230800
 C                -1.46538000     -0.05569700     -0.00270600
 C                -0.72016800      1.20154400     -0.00119700
 C                 0.72034400      1.20137600      0.00100900
 C                 1.41497000      2.44201900      0.00210400
 C                 0.69337600      3.67128500      0.00115700
 C                -0.69252000      3.67147100     -0.00100700
 C                -1.41446200      2.44240000     -0.00213600
 H                 1.25313500     -4.72458500      0.00453400
 H                 2.49909300     -2.56751700      0.00849500
 H                -2.49965000     -2.56697400     -0.00888600
 H                -1.25415300     -4.72431700     -0.00492700
 H                 1.25533700      4.60723900      0.00211400
 H                -1.25422000      4.60758200     -0.00181700
 O                -2.74600100     -0.04233500     -0.00388100
 O                 2.74595100     -0.04271500      0.00316000
 O                -2.77687600      2.50818600     -0.00413300
 O                 2.77741000      2.50735500      0.00414600
 H                -3.08991600      1.54074400     -0.00414000
 O                -5.19927900     -1.55148800      0.02894400
 H                -4.30262000     -1.13864100      0.00683900
 H                -5.03429100     -2.49390100     -0.17255100
 O                 5.19907500     -1.55230200     -0.02702500
 H                 3.09017900      1.53983700      0.00412700
 H                 4.30251400     -1.13918600     -0.00603300
 H                 5.03331400     -2.49501000      0.17245300

Excited State   2:      Singlet-A      1.9649 eV  630.99 nm  f=0.1772  <S**2>=0.000
      71 -> 73        -0.29814
      72 -> 73         0.64367
      72 <- 73        -0.13603


9,10-dioxo-9,10-dihydroanthracene-1,4-bis(olate) (QZ) - BLYP/aug-cc-pVDZ gas phase

Geometry
0 1
 C                 4.03335600      0.70656000      0.00019700
 C                 2.82026500      1.41165800      0.00019000
 C                 1.59041200      0.71305700      0.00009000
 C                 1.59041600     -0.71306000     -0.00000600
 C                 2.82027400     -1.41165100      0.00000300
 C                 4.03336100     -0.70654600      0.00010200
 C                 0.30752900      1.47369500      0.00008100
 C                 0.30753900     -1.47371000     -0.00012900
 C                -0.95071400     -0.71989900     -0.00009300
 C                -0.95071200      0.71987600      0.00000500
 C                -2.18856100      1.42359000      0.00002100
 C                -3.41625900      0.69432500     -0.00006500
 C                -3.41626700     -0.69430700     -0.00015200
 C                -2.18857800     -1.42359200     -0.00016200
 H                 4.98398700      1.25432000      0.00027600
 H                 2.80177700      2.50670700      0.00026300
 H                 2.80179400     -2.50670000     -0.00007500
 H                 4.98399600     -1.25429900      0.00010700
 H                -4.35461300      1.26102900     -0.00005000
 H                -4.35462800     -1.26099800     -0.00021000
 O                 0.31075700     -2.74179800     -0.00013200
 O                 0.31071500      2.74178500      0.00015300
 O                -2.24925300     -2.77353900     -0.00025100
 O                -2.24918700      2.77353700      0.00012900
 H                -1.28237300     -3.08442400     -0.00023500
 H                -1.28228800      3.08438600      0.00021200

Excited State  12:      Singlet-?Sym    1.6464 eV  753.04 nm  f=0.1561  <S**2>=0.000
      62 -> 65         0.70517
      62 -> 71        -0.12369
      62 <- 65        -0.18445


9,10-dioxo-9,10-dihydroanthracene-1,4-bis(olate) (QZ) - BLYP/aug-cc-pVDZ implicit solvent

Geometry
0 1
 C                -4.03488600      0.70592900     -0.00015200
 C                -2.82082800      1.41051900     -0.00014900
 C                -1.58987000      0.71403000     -0.00007400
 C                -1.58987000     -0.71402900      0.00000600
 C                -2.82082900     -1.41051700     -0.00000100
 C                -4.03488700     -0.70592700     -0.00008100
 C                -0.30946000      1.46868200     -0.00007700
 C                -0.30946000     -1.46868100      0.00010800
 C                 0.94975400     -0.71987600      0.00009300
 C                 0.94975400      0.71987600     -0.00000500
 C                 2.18981800      1.41530200     -0.00001800
 C                 3.41830800      0.69429600      0.00008400
 C                 3.41830800     -0.69429800      0.00018300
 C                 2.18981700     -1.41530300      0.00018500
 H                -4.98412600      1.25483300     -0.00021100
 H                -2.81754900      2.50531200     -0.00020500
 H                -2.81755000     -2.50531100      0.00005800
 H                -4.98412600     -1.25483000     -0.00008300
 H                 4.35877200      1.25678300      0.00007300
 H                 4.35877100     -1.25678600      0.00025700
 O                -0.30793700     -2.74381200      0.00013800
 O                -0.30793800      2.74381200     -0.00011000
 O                 2.24933600     -2.78010700      0.00028700
 O                 2.24933900      2.78010600     -0.00014000
 H                 1.27991000     -3.08252200      0.00027500
 H                 1.27991200      3.08252100     -0.00024800

Excited State   2:      Singlet-?Sym    1.9319 eV  641.78 nm  f=0.2059  <S**2>=0.000
      62 -> 63         0.70484
      62 <- 63        -0.15141


9,10-dioxo-9,10-dihydroanthracene-1,4-bis(olate) (QZ) - BLYP/aug-cc-pVDZ implicit + explicit solvent

Geometry
0 1
 C                 0.70691500     -3.75450200      0.03103000
 C                 1.40990100     -2.54001500      0.05880400
 C                 0.71479200     -1.30842100      0.02993700
 C                -0.71373500     -1.30930700     -0.02791800
 C                -1.40737200     -2.54177000     -0.05513000
 C                -0.70294500     -3.75537900     -0.02562300
 C                 1.46597000     -0.02788100      0.06001700
 C                -1.46645700     -0.02971700     -0.05973800
 C                -0.72089600      1.22921500     -0.03071200
 C                 0.71887800      1.23012100      0.02932000
 C                 1.41217000      2.47197700      0.05822500
 C                 0.69035700      3.70061800      0.02697500
 C                -0.69541700      3.69973400     -0.03209500
 C                -1.41571900      2.47016300     -0.06145800
 H                 1.25689600     -4.70268100      0.05374600
 H                 2.50324100     -2.54280500      0.10205600
 H                -2.50070400     -2.54593500     -0.09844500
 H                -1.25181100     -4.70423300     -0.04703300
 H                 1.25277300      4.64078300      0.05016700
 H                -1.25896600      4.63918600     -0.05670500
 O                -2.74251500     -0.01927900     -0.11163000
 O                 2.74202000     -0.01588500      0.11173700
 O                -2.77698000      2.53568100     -0.11766800
 O                 2.77334400      2.53931500      0.11430200
 H                -3.08699700      1.57085100     -0.12666100
 O                -5.19609000     -1.51209200     -0.17562400
 H                -4.29668500     -1.10803400     -0.15044500
 H                -5.02092200     -2.47242200     -0.18602000
 O                 5.19744400     -1.50591100      0.17707400
 H                 3.08459400      1.57490200      0.12474500
 H                 4.29767400     -1.10269200      0.15178900
 H                 5.02318300     -2.46641600      0.18662500

Excited State   2:      Singlet-?Sym    1.9546 eV  634.31 nm  f=0.1845  <S**2>=0.000
      71 -> 73        -0.22156
      72 -> 73         0.67401
      72 <- 73        -0.14024


9,10-dioxo-9,10-dihydroanthracene-1,4-bis(olate) (QZ) - BLYP/aug-cc-pVTZ gas phase

Geometry
0 1
 C                -4.01357600     -0.70231100      0.00017400
 C                -2.80765500     -1.40280800      0.00022800
 C                -1.58452700     -0.70880900      0.00014800
 C                -1.58452400      0.70881100      0.00001900
 C                -2.80764900      1.40281600     -0.00004600
 C                -4.01357300      0.70232300      0.00003500
 C                -0.30686900     -1.46806100      0.00016900
 C                -0.30686200      1.46805600     -0.00005300
 C                 0.94699500      0.71685100     -0.00005100
 C                 0.94699500     -0.71686100      0.00004000
 C                 2.17897500     -1.41635700     -0.00000400
 C                 3.39940300     -0.68958400     -0.00014500
 C                 3.39940200      0.68958000     -0.00022000
 C                 2.17897300      1.41635100     -0.00015600
 H                -4.95598700     -1.24572200      0.00023300
 H                -2.78853100     -2.48920300      0.00032300
 H                -2.78852100      2.48921100     -0.00014900
 H                -4.95598200      1.24573900     -0.00001000
 H                 4.33019200     -1.25157200     -0.00018100
 H                 4.33019100      1.25156900     -0.00030100
 O                -0.31302600      2.72958200     -0.00040500
 O                -0.31304900     -2.72958600      0.00030000
 O                 2.24349500      2.76222300     -0.00013700
 O                 2.24350600     -2.76223000      0.00006100
 H                 1.28213300      3.07846900      0.00008400
 H                 1.28214800     -3.07847700      0.00013900

Excited State  16:      Singlet-?Sym    1.6558 eV  748.79 nm  f=0.1395  <S**2>=0.000
      59 -> 63        -0.13172
      62 -> 66         0.68971
      62 -> 71         0.12520
      62 <- 66        -0.17654


9,10-dioxo-9,10-dihydroanthracene-1,4-bis(olate) (QZ) - BLYP/aug-cc-pVTZ implicit solvent

Geometry
0 1
 C                -4.01489900      0.70167000     -0.00017400
 C                -2.80805800      1.40168800     -0.00018400
 C                -1.58385800      0.70976400     -0.00008600
 C                -1.58385800     -0.70976500      0.00001700
 C                -2.80805700     -1.40168900      0.00002600
 C                -4.01489900     -0.70167100     -0.00006900
 C                -0.30873000      1.46303000     -0.00008800
 C                -0.30873000     -1.46303000      0.00011100
 C                 0.94608700     -0.71683100      0.00008700
 C                 0.94608600      0.71683100     -0.00000900
 C                 2.18016800      1.40817400     -0.00001700
 C                 3.40117800      0.68960000      0.00006700
 C                 3.40117900     -0.68959700      0.00015900
 C                 2.18017000     -1.40817300      0.00016800
 H                -4.95598100      1.24626200     -0.00024600
 H                -2.80376300      2.48786000     -0.00026400
 H                -2.80376200     -2.48786200      0.00010300
 H                -4.95598000     -1.24626400     -0.00006000
 H                 4.33407800      1.24753900      0.00006300
 H                 4.33407900     -1.24753500      0.00022300
 O                -0.31033400     -2.73149800      0.00019100
 O                -0.31033300      2.73149800     -0.00026200
 O                 2.24366700     -2.76888700      0.00024900
 O                 2.24366300      2.76888900     -0.00007700
 H                 1.27954500     -3.07678200      0.00021300
 H                 1.27954200      3.07678300     -0.00007400

Excited State   2:      Singlet-?Sym    1.9521 eV  635.13 nm  f=0.2077  <S**2>=0.000
      62 -> 63         0.70585
      62 <- 63        -0.14962


9,10-dioxo-9,10-dihydroanthracene-1,4-bis(olate) (QZ) - BLYP/aug-cc-pVTZ implicit + explicit solvent

Geometry
0 1
 C                 0.70112300     -3.73245000      0.03650400
 C                 1.40003500     -2.52523600      0.06321200
 C                 0.71010900     -1.30002900      0.03218100
 C                -0.70995600     -1.30033200     -0.02569900
 C                -1.39950100     -2.52585600     -0.05249500
 C                -0.70022600     -3.73276000     -0.02149000
 C                 1.46042100     -0.02508500      0.05978300
 C                -1.46062600     -0.02568300     -0.05778100
 C                -0.71711900      1.22853400     -0.03138200
 C                 0.71664300      1.22884200      0.02761700
 C                 1.40680900      2.46430000      0.05380900
 C                 0.68772200      3.68578100      0.02044600
 C                -0.68867800      3.68546700     -0.03759400
 C                -1.40752800      2.46368400     -0.06399000
 H                 1.24621100     -4.67293100      0.06074900
 H                 2.48471700     -2.52653100      0.10738200
 H                -2.48417100     -2.52767500     -0.09686200
 H                -1.24503600     -4.67347800     -0.04254600
 H                 1.24589300      4.61831000      0.04131000
 H                -1.24704300      4.61775300     -0.06356900
 O                -2.73024900     -0.01863000     -0.10731900
 O                 2.73001300     -0.01759800      0.11019000
 O                -2.76454600      2.53341700     -0.11943500
 O                 2.76379500      2.53465600      0.10905100
 H                -3.08034000      1.57396200     -0.12619600
 O                -5.21072200     -1.48058400     -0.13120000
 H                -4.30904300     -1.08932200     -0.12147400
 H                -5.05338700     -2.44102300     -0.13573200
 O                 5.21125400     -1.47803500      0.13252500
 H                 3.07982200      1.57530900      0.12079900
 H                 4.30927500     -1.08744200      0.12383900
 H                 5.05467100     -2.43859900      0.13636500

Excited State   2:      Singlet-?Sym    1.9770 eV  627.14 nm  f=0.1824  <S**2>=0.000
      71 ->  73       -0.26215
      72 ->  73        0.65914
      72 <-  73       -0.13699


5-hydroxy-9,10-dioxo-9,10-dihydroanthracen-1-olate (HARF) - BLYP/6-31++G(d,p) gas phase

Geometry
-1 1
 C                 3.78596900      0.31106200     -0.00012800
 C                 2.79371200     -0.69454100      0.00010100
 C                 1.40583800     -0.32697300      0.00022700
 C                 1.03743700      1.04873200      0.00012600
 C                 2.04155900      2.03439600     -0.00010200
 C                 3.40040300      1.66193400     -0.00023000
 C                 0.36931400     -1.36655500      0.00046400
 C                -0.42450400      1.48484600      0.00032000
 C                -1.44658800      0.43414600      0.00010100
 C                -1.05750000     -0.95802100      0.00021700
 C                -2.00702200     -1.99761200      0.00009900
 H                -1.65422400     -3.02985700      0.00021900
 C                -3.39058800     -1.69078400     -0.00016600
 C                -3.81585100     -0.37123100     -0.00032700
 C                -2.89601300      0.77941400     -0.00024000
 H                 4.83700600      0.01154300     -0.00022800
 H                 1.72955000      3.08040600     -0.00016000
 H                 4.17365900      2.43770100     -0.00040800
 H                -4.12348000     -2.50712800     -0.00025500
 H                -4.88062700     -0.11685400     -0.00054400
 O                -0.65744700      2.71928200     -0.00031500
 O                 0.71354100     -2.60105400      0.00031300
 O                 3.17330300     -2.00230300      0.00017100
 O                -3.37228100      1.95260300     -0.00038100
 H                 2.28419700     -2.51690900      0.00030500

Excited State   8:      Singlet-A      2.7828 eV  445.54 nm  f=0.1456  <S**2>=0.000
      59 -> 63         0.50226
      61 -> 64        -0.44826


5-hydroxy-9,10-dioxo-9,10-dihydroanthracen-1-olate (HARF) - BLYP/6-31++G(d,p) implicit solvent

Geometry
-1 1
 C                 3.78273100      0.31891600      0.00027100
 C                 2.78957400     -0.68414100      0.00020100
 C                 1.40152600     -0.33092400     -0.00006600
 C                 1.03366000      1.04904000     -0.00020200
 C                 2.03594700      2.03418600     -0.00010200
 C                 3.39855700      1.66584400      0.00012400
 C                 0.37117100     -1.36894700     -0.00022000
 C                -0.41725300      1.46469300     -0.00048900
 C                -1.44631600      0.42562900     -0.00022700
 C                -1.05880100     -0.96840000     -0.00012500
 C                -2.01520200     -1.99466300      0.00005600
 H                -1.68684800     -3.03424200      0.00010900
 C                -3.39633000     -1.67985800      0.00018800
 C                -3.81116500     -0.35641900      0.00013100
 C                -2.87921100      0.76130200     -0.00009300
 H                 4.83458100      0.02557700      0.00047600
 H                 1.75173900      3.08673300     -0.00021300
 H                 4.16706500      2.44284800      0.00020100
 H                -4.13420400     -2.48723900      0.00034300
 H                -4.87563200     -0.10495400      0.00025000
 O                -0.67563500      2.70921500     -0.00024900
 O                 0.70803400     -2.60618000      0.00006600
 O                 3.18513100     -1.99883300      0.00045700
 O                -3.35571300      1.96863500     -0.00007400
 H                 2.31544000     -2.52897800      0.00056000

Excited State   3:      Singlet-A      2.5707 eV  482.30 nm  f=0.0975  <S**2>=0.000
      60 -> 63         0.69683


5-hydroxy-9,10-dioxo-9,10-dihydroanthracen-1-olate (HARF) - BLYP/6-31++G(d,p) implicit + explicit solvent

Geometry
-1 1
 C                 3.12092600     -2.48898900      0.08934500
 C                 2.81693000     -1.11869700      0.24254800
 C                 1.47110100     -0.65279800      0.08613400
 C                 0.44354300     -1.59031700     -0.24042000
 C                 0.76563900     -2.94903600     -0.39172600
 C                 2.09620000     -3.39010600     -0.22326500
 C                 1.14819400      0.76226800      0.24829600
 C                -0.98495100     -1.14258900     -0.43124800
 C                -1.31652900      0.26707900     -0.19591900
 C                -0.26032200      1.20635900      0.11503200
 C                -0.52708900      2.57128400      0.30506400
 H                 0.29033000      3.25106100      0.54359300
 C                -1.84915700      3.06069000      0.18594200
 C                -2.89095900      2.19114900     -0.10437100
 C                -2.69229900      0.76613200     -0.29050000
 H                 4.15331200     -2.82122500      0.21695100
 H                -0.02163800     -3.66136300     -0.63930100
 H                 2.33130400     -4.45083300     -0.34030700
 H                -2.04664600      4.12663300      0.32925300
 H                -3.91740700      2.55770700     -0.19252600
 O                -1.83252500     -2.01337600     -0.79448500
 O                 2.08395900      1.60061900      0.51524100
 O                 3.83962800     -0.25538100      0.54336700
 O                -3.74058900      0.02557900     -0.52318200
 H                 3.40234500      0.65963400      0.59904100
 O                 2.87862900      4.14924100     -0.54933400
 H                 2.53492300      3.29360000     -0.19262100
 H                 3.65977000      3.89337900     -1.07888400
 O                -4.51951200     -1.97739800      1.16426200
 H                -4.16401200     -1.28397300      0.53245800
 H                -3.94636000     -2.75344600      1.00591400

Excited State   3:      Singlet-A      2.5406 eV  488.00 nm  f=0.0973  <S**2>=0.000
      70 -> 73         0.69484


5-hydroxy-9,10-dioxo-9,10-dihydroanthracen-1-olate (HARF) - BLYP/6-311++G(2df,p) gas phase

Geometry
-1 1
 C                 3.74137700      0.30963300      0.00010200
 C                 2.76513000     -0.68677200      0.00015900
 C                 1.39527300     -0.32649200      0.00007700
 C                 1.03018800      1.02962100     -0.00005400
 C                 2.01691700      2.00778400     -0.00010500
 C                 3.35944400      1.64297300     -0.00002900
 C                 0.36232800     -1.36043300      0.00012700
 C                -0.42098300      1.46582900     -0.00015300
 C                -1.43506600      0.42765000     -0.00008500
 C                -1.05405900     -0.94800500      0.00004300
 C                -1.98894000     -1.97189900      0.00009500
 H                -1.64399400     -2.99618400      0.00019000
 C                -3.35866400     -1.66138300      0.00002000
 C                -3.77621700     -0.36135000     -0.00009900
 C                -2.86424500      0.77721700     -0.00015100
 H                 4.78381100      0.01496900      0.00016700
 H                 1.70476800      3.04329000     -0.00020800
 H                 4.12456000      2.41265900     -0.00007100
 H                -4.08777000     -2.46749800      0.00005800
 H                -4.83133900     -0.10848500     -0.00016100
 O                -0.64042500      2.67602600     -0.00023000
 O                 0.69269800     -2.56613600      0.00022100
 O                 3.15128400     -1.97420500      0.00030000
 O                -3.32668200      1.93114100     -0.00029100
 H                 2.30005400     -2.49959000      0.00033900

Excited State  10:      Singlet-A      2.9151 eV  425.31 nm  f=0.1328  <S**2>=0.000
      59 -> 63         0.66644
      61 -> 64        -0.16693


5-hydroxy-9,10-dioxo-9,10-dihydroanthracen-1-olate (HARF) - BLYP/6-311++G(2df,p) implicit solvent

Geometry
-1 1
 C                 3.76677400      0.31961000      0.00018300
 C                 2.78114900     -0.68095200      0.00015200
 C                 1.39849800     -0.33071700      0.00001600
 C                 1.03169300      1.04213900     -0.00008200
 C                 2.02821900      2.02340200     -0.00006900
 C                 3.38389200      1.65902400      0.00006700
 C                 0.37003600     -1.36639500     -0.00004600
 C                -0.41590600      1.45971100     -0.00015000
 C                -1.44227400      0.42383700     -0.00014000
 C                -1.05694000     -0.96339900     -0.00001600
 C                -2.00902800     -1.98384200      0.00011700
 H                -1.68256400     -3.02070600      0.00022600
 C                -3.38328000     -1.67025800      0.00011200
 C                -3.79685100     -0.35504800     -0.00004000
 C                -2.87100700      0.76019800     -0.00021700
 H                 4.81632400      0.02862600      0.00028600
 H                 1.74335200      3.07256800     -0.00014500
 H                 4.14974700      2.43431800      0.00008800
 H                -4.11903500     -2.47550600      0.00022600
 H                -4.85891700     -0.10598800     -0.00003400
 O                -0.67002900      2.69446400     -0.00040500
 O                 0.69990300     -2.59386300      0.00037200
 O                 3.18017300     -1.98844600      0.00023700
 O                -3.34481500      1.95849100     -0.00021800
 H                 2.31938900     -2.52233700      0.00014600

Excited State   3:      Singlet-A      2.6126 eV  474.56 nm  f=0.0940  <S**2>=0.000
      60 -> 63         0.69665


5-hydroxy-9,10-dioxo-9,10-dihydroanthracen-1-olate (HARF) - BLYP/6-311++G(2df,p) implicit + explicit solvent

Geometry
-1 1
 C                 3.03365600     -2.61588900      0.00373600
 C                 2.79386100     -1.23238400      0.04715200
 C                 1.46134100     -0.72899100     -0.03887900
 C                 0.38316400     -1.64631000     -0.16821200
 C                 0.64328500     -3.01913000     -0.20681400
 C                 1.96129100     -3.49500500     -0.12214700
 C                 1.20111700      0.70509300      0.00399900
 C                -1.04118000     -1.16514800     -0.26106800
 C                -1.29644500      0.27414400     -0.23876200
 C                -0.19323200      1.19143500     -0.11438200
 C                -0.39468200      2.57323400     -0.11162500
 H                 0.45588100      3.24256900     -0.01610300
 C                -1.69409700      3.09956700     -0.24002500
 C                -2.77760800      2.25487900     -0.36445600
 C                -2.64971900      0.81560600     -0.36046500
 H                 4.05919400     -2.97643400      0.07013500
 H                -0.18559000     -3.71596700     -0.30340600
 H                 2.14960500     -4.56782400     -0.15497600
 H                -1.84038200      4.18025900     -0.24075500
 H                -3.78719900      2.65491300     -0.46492400
 O                -1.94756100     -2.03163700     -0.36132500
 O                 2.17089200      1.51781100      0.13698500
 O                 3.86710200     -0.39589700      0.17109000
 O                -3.72675800      0.10535700     -0.47161300
 H                 3.47708100      0.53519100      0.18414600
 O                 3.18256100      4.17002400      0.51007200
 H                 2.72137700      3.31032700      0.37528700
 H                 2.46644500      4.83071800      0.50550500
 O                -4.75064300     -1.63047500      1.38072200
 H                -4.30985200     -1.04240900      0.70461000
 H                -4.15582300     -2.39941500      1.44472800

Excited State   3:      Singlet-A      2.5875 eV  479.17 nm  f=0.0953  <S**2>=0.000
      70 -> 73         0.69657


5-hydroxy-9,10-dioxo-9,10-dihydroanthracen-1-olate (HARF) - BLYP/aug-cc-pVDZ gas phase

Geometry
-1 1
 C                 3.78753400      0.31012700      0.00015100
 C                 2.79453100     -0.69536600      0.00014700
 C                 1.40619600     -0.32786000      0.00000900
 C                 1.03804100      1.04832300     -0.00011800
 C                 2.04327600      2.03508500     -0.00011400
 C                 3.40218000      1.66203000      0.00002000
 C                 0.36724400     -1.36833800      0.00000000
 C                -0.42397800      1.48627500     -0.00027300
 C                -1.44856700      0.43540100     -0.00016700
 C                -1.06133200     -0.95762400     -0.00003200
 C                -2.01371600     -1.99601300      0.00007700
 H                -1.66506000     -3.03328000      0.00017700
 C                -3.39732900     -1.68576900      0.00006000
 C                -3.82077700     -0.36481600     -0.00006700
 C                -2.89920900      0.78462500     -0.00019900
 H                 4.84273200      0.01033200      0.00025900
 H                 1.73213600      3.08514100     -0.00021900
 H                 4.17928900      2.43981600      0.00002400
 H                -4.13519800     -2.50303800      0.00015000
 H                -4.88980900     -0.10906800     -0.00007800
 O                -0.65542100      2.71837800     -0.00028900
 O                 0.70884800     -2.59980900      0.00023300
 O                 3.17561800     -2.00304500      0.00028700
 O                -3.37118500      1.95733500     -0.00028400
 H                 2.28994600     -2.51580400      0.00025800

Excited State   8:      Singlet-?Sym    2.7730 eV  447.11 nm  f=0.1417  <S**2>=0.000
      59 -> 63         0.62512
      61 -> 64         0.27677
 

5-hydroxy-9,10-dioxo-9,10-dihydroanthracen-1-olate (HARF) - BLYP/aug-cc-pVDZ implicit solvent

Geometry
-1 1
 C                 3.78425900      0.31742500      0.00013800
 C                 2.79016800     -0.68568600      0.00011000
 C                 1.40168200     -0.33094500      0.00009300
 C                 1.03441100      1.04937000      0.00001200
 C                 2.03795000      2.03508700     -0.00002800
 C                 3.40056700      1.66543500      0.00006200
 C                 0.36983800     -1.37048900      0.00017200
 C                -0.41739400      1.46742300      0.00009200
 C                -1.44859400      0.42725700     -0.00007400
 C                -1.06178900     -0.96714700      0.00010900
 C                -2.01969300     -1.99355000      0.00022100
 H                -1.69352300     -3.03755200      0.00040200
 C                -3.40104100     -1.67683600      0.00007000
 C                -3.81512400     -0.35230000     -0.00019400
 C                -2.88268500      0.76603400     -0.00032100
 H                 4.84004700      0.02295000      0.00014400
 H                 1.75545200      3.09195100     -0.00007500
 H                 4.17332800      2.44425000      0.00005200
 H                -4.14317400     -2.48599400      0.00014700
 H                -4.88410500     -0.10057400     -0.00031200
 O                -0.67410900      2.70881700     -0.00055100
 O                 0.70392600     -2.60448300      0.00081700
 O                 3.18570400     -1.99934600     -0.00004900
 O                -3.35699700      1.97134000     -0.00043700
 H                 2.31854600     -2.52720200     -0.00046700

Excited State   3:      Singlet-?Sym    2.5703 eV  482.37 nm  f=0.0929  <S**2>=0.000
      60 -> 63         0.69665
 

5-hydroxy-9,10-dioxo-9,10-dihydroanthracen-1-olate (HARF) - BLYP/aug-cc-pVDZ implicit + explicit solvent

Geometry
-1 1
 C                 3.16832200      2.49406300     -0.11413200
 C                 2.84626300      1.11887900     -0.11456800
 C                 1.48630300      0.69256800      0.04103300
 C                 0.46279400      1.67562200      0.20448100
 C                 0.80255100      3.03999600      0.20455500
 C                 2.14711500      3.43988100      0.04345300
 C                 1.14501100     -0.73027800      0.03447900
 C                -0.98265100      1.27348700      0.37817600
 C                -1.33071600     -0.15141300      0.29395300
 C                -0.27812300     -1.13669200      0.16494300
 C                -0.56084800     -2.51269800      0.15915100
 H                 0.25388900     -3.23529600      0.06866700
 C                -1.89715800     -2.96404800      0.27576200
 C                -2.93731100     -2.04984600      0.37617900
 C                -2.72208800     -0.61476100      0.37013400
 H                 4.21439700      2.79692100     -0.23761200
 H                 0.01735300      3.79149000      0.32783100
 H                 2.39793300      4.50783900      0.04129700
 H                -2.10805300     -4.04112500      0.27945300
 H                -3.97747400     -2.39137000      0.45697300
 O                -1.82532200      2.18936100      0.60519800
 O                 2.07330600     -1.60181600     -0.09552200
 O                 3.86388900      0.21287200     -0.26875300
 O                -3.76606500      0.16123900      0.42859900
 H                 3.41124600     -0.69262700     -0.23581900
 O                 2.85392200     -4.37833900     -0.10207300
 H                 2.51303500     -3.45321000     -0.09253000
 H                 3.82337900     -4.26793600     -0.12711400
 O                -4.40815900      2.01782800     -1.45431200
 H                -4.09352800      1.37655300     -0.75087300
 H                -3.73198900      2.72180300     -1.43710300

Excited State   3:      Singlet-?Sym    2.5444 eV  487.29 nm  f=0.0931  <S**2>=0.000
      70 -> 73         0.69355
 

5-hydroxy-9,10-dioxo-9,10-dihydroanthracen-1-olate (HARF) - BLYP/aug-cc-pVTZ gas phase

Geometry
-1 1
 C                 3.76883600      0.31234600      0.00009400
 C                 2.78414200     -0.68979000      0.00014600
 C                 1.40167600     -0.32701800      0.00007100
 C                 1.03455800      1.04117500     -0.00005000
 C                 2.03276900      2.02298100     -0.00010100
 C                 3.38423800      1.65533700     -0.00002800
 C                 0.36684800     -1.36405600      0.00011100
 C                -0.42322300      1.47902300     -0.00014100
 C                -1.44212800      0.43285700     -0.00010100
 C                -1.05610300     -0.95206900      0.00003900
 C                -2.00318200     -1.98382700      0.00010300
 H                -1.65607700     -3.01255100      0.00021100
 C                -3.37926500     -1.67678400      0.00002500
 C                -3.80256900     -0.36584600     -0.00011900
 C                -2.88745900      0.78009700     -0.00021000
 H                 4.81595900      0.01692000      0.00015500
 H                 1.72168100      3.06403600     -0.00019400
 H                 4.15310000      2.42818600     -0.00006200
 H                -4.10933900     -2.48873100      0.00008300
 H                -4.86282000     -0.11392400     -0.00017400
 O                -0.65286000      2.70517000     -0.00026700
 O                 0.70438000     -2.58988200      0.00029900
 O                 3.16962800     -1.99295600      0.00025800
 O                -3.35798100      1.94683200     -0.00032800
 H                 2.29014100     -2.50922200      0.00026000

Excited State  10:      Singlet-?Sym    2.8118 eV  440.94 nm  f=0.1382  <S**2>=0.000
      59 -> 63         0.63834
      61 -> 64        -0.24603
 

5-hydroxy-9,10-dioxo-9,10-dihydroanthracen-1-olate (HARF) - BLYP/aug-cc-pVTZ implicit solvent

Geometry
-1 1
 C                 3.76561700      0.31963600      0.00014200
 C                 2.78008300     -0.68054800      0.00011900
 C                 1.39764100     -0.33046600     -0.00005000
 C                 1.03088500      1.04194800     -0.00019400
 C                 2.02740600      2.02274300     -0.00015500
 C                 3.38269500      1.65861800      0.00000800
 C                 0.36945900     -1.36583600     -0.00006900
 C                -0.41606800      1.46025400     -0.00043200
 C                -1.44222500      0.42491100     -0.00022300
 C                -1.05707800     -0.96171100     -0.00008900
 C                -2.00928200     -1.98156900      0.00003600
 H                -1.68402000     -3.01682400      0.00012200
 C                -3.38304200     -1.66796800      0.00006000
 C                -3.79637200     -0.35310400     -0.00003600
 C                -2.87079400      0.76154800     -0.00016600
 H                 4.81336300      0.02938700      0.00028000
 H                 1.74352200      3.07020700     -0.00026700
 H                 4.14717800      2.43261200      0.00003300
 H                -4.11765900     -2.47165300      0.00016400
 H                -4.85656800     -0.10460600     -0.00001300
 O                -0.66997900      2.69586100     -0.00029300
 O                 0.69894600     -2.59403100      0.00004800
 O                 3.17987100     -1.98921100      0.00030100
 O                -3.34444700      1.96068500     -0.00025600
 H                 2.31922200     -2.52113300      0.00032800

Excited State   3:      Singlet-?Sym    2.6086 eV  475.29 nm  f=0.0935  <S**2>=0.000
      60 -> 63         0.69673
 

5-hydroxy-9,10-dioxo-9,10-dihydroanthracen-1-olate (HARF) - BLYP/aug-cc-pVTZ implicit + explicit solvent

Geometry
-1 1
 C                 3.21400700     -2.43153800     -0.04820700
 C                 2.88954800     -1.06511900     -0.02554600
 C                 1.52681400     -0.64725700     -0.08965900
 C                 0.50541200     -1.63155100     -0.17771400
 C                 0.84993200     -2.98573100     -0.19641700
 C                 2.19619200     -3.37727400     -0.13253200
 C                 1.17875200      0.76809300     -0.06518400
 C                -0.94764600     -1.24225200     -0.24861500
 C                -1.29219500      0.17805400     -0.23426200
 C                -0.24607600      1.16372300     -0.15183600
 C                -0.53398600      2.52971200     -0.16021000
 H                 0.27331600      3.25133100     -0.09662700
 C                -1.86658200      2.97198400     -0.25778800
 C                -2.89759300      2.05987600     -0.34048000
 C                -2.67966700      0.63195300     -0.32255100
 H                 4.25931600     -2.72628200      0.00117900
 H                 0.06617800     -3.73366600     -0.26120300
 H                 2.44969100     -4.43502100     -0.14892200
 H                -2.08003100      4.03946300     -0.26766500
 H                -3.93087300      2.39420400     -0.41641400
 O                -1.79980500     -2.16548100     -0.32446300
 O                 2.09927200      1.64255800      0.02662300
 O                 3.91166900     -0.16081900      0.05717800
 O                -3.71301500     -0.14610400     -0.39199900
 H                 3.46368100      0.74267500      0.06142600
 O                 2.95256600      4.34908100      0.36621100
 H                 2.53640100      3.46585400      0.24558800
 H                 2.20232900      4.96904300      0.36646900
 O                -4.58443700     -1.89820300      1.51868400
 H                -4.19317300     -1.30303300      0.82027900
 H                -3.94837000     -2.63183000      1.58345000

Excited State   3:      Singlet-?Sym    2.5830 eV  480.00 nm  f=0.0944  <S**2>=0.000
      70 ->  73        0.69652
 

9,10-dioxo-9,10-dihydroanthracene-1,5-bis(olate) (ARF) - BLYP/6-31++G(d,p) gas phase

Geometry
-2 1
 C                 3.83283300      0.32412300      0.00007700
 C                 2.89413800     -0.80325800      0.00023600
 C                 1.44945300     -0.42251400     -0.00006800
 C                 1.07247400      0.96513500     -0.00006900
 C                 2.04303700      1.98374400      0.00002300
 C                 3.42014800      1.65184400      0.00004700
 C                 0.38688900     -1.43845000     -0.00035800
 C                -0.38688900      1.43845000     -0.00024100
 C                -1.44945300      0.42251400      0.00002500
 C                -1.07247400     -0.96513500     -0.00006400
 C                -2.04303700     -1.98374400      0.00000900
 H                -1.69843400     -3.01965600     -0.00010600
 C                -3.42014800     -1.65184400      0.00007300
 C                -3.83283300     -0.32412300      0.00017100
 C                -2.89413800      0.80325800      0.00040100
 H                 4.89592800      0.05404900      0.00005000
 H                 1.69843400      3.01965600     -0.00002100
 H                 4.16946900      2.45877500      0.00003100
 H                -4.16946900     -2.45877500      0.00002200
 H                -4.89592800     -0.05404900      0.00016100
 O                -0.60846200      2.67866700      0.00003200
 O                 0.60846200     -2.67866700     -0.00003200
 O                 3.35112900     -1.99645200     -0.00018100
 O                -3.35112900      1.99645200     -0.00003200

Excited State   9:      Singlet-A      2.0230 eV  612.88 nm  f=0.1514  <S**2>=0.000
      59 -> 64        -0.17093
      60 -> 63         0.67311
      61 -> 68         0.12475


9,10-dioxo-9,10-dihydroanthracene-1,5-bis(olate) (ARF) - BLYP/6-31++G(d,p) implicit solvent

Geometry
-2 1
 C                 3.81514000     -0.30818800      0.00038300
 C                 2.86267900      0.78587600      0.00015800
 C                 1.43519100      0.41916700     -0.00023700
 C                 1.06471900     -0.97518100     -0.00023100
 C                 2.04449900     -1.97885100      0.00001600
 C                 3.41949200     -1.63873000      0.00031300
 C                 0.37773000      1.42744900     -0.00063500
 C                -0.37773000     -1.42744800     -0.00044100
 C                -1.43519100     -0.41916700     -0.00026200
 C                -1.06471900      0.97518100     -0.00027600
 C                -2.04449900      1.97885100      0.00001100
 H                -1.73589100      3.02422300      0.00000500
 C                -3.41949300      1.63873000      0.00029700
 C                -3.81514000      0.30818700      0.00028300
 C                -2.86267900     -0.78587700     -0.00003500
 H                 4.87533600     -0.03800300      0.00062500
 H                 1.73589100     -3.02422300     -0.00000900
 H                 4.17197800     -2.43354900      0.00051100
 H                -4.17197900      2.43354900      0.00052700
 H                -4.87533600      0.03800300      0.00051800
 O                -0.61376800     -2.68009500     -0.00022900
 O                 0.61376800      2.68009500      0.00015600
 O                 3.31549200      2.00821900      0.00018700
 O                -3.31549200     -2.00821900      0.00010700

Excited State   3:      Singlet-A      2.0397 eV  607.87 nm  f=0.2633  <S**2>=0.000
      61 -> 63         0.70136


9,10-dioxo-9,10-dihydroanthracene-1,5-bis(olate) (ARF) - BLYP/6-31++G(d,p) implicit + explicit solvent

Geometry
-2 1
 C                 3.38100400     -1.69924900     -0.43995600
 C                 2.92091300     -0.34023700     -0.31799100
 C                 1.47835800     -0.15193000     -0.25113200
 C                 0.61737200     -1.29133200     -0.27488800
 C                 1.13236900     -2.57725500     -0.37199400
 C                 2.52192300     -2.77330800     -0.46335100
 C                 0.87903400      1.17237500     -0.19153100
 C                -0.87903600     -1.17235900     -0.19163800
 C                -1.47835600      0.15194900     -0.25118700
 C                -0.61737000      1.29135200     -0.27483300
 C                -1.13236400      2.57728100     -0.37186800
 H                -0.45222800      3.41975800     -0.38192900
 C                -2.52191600      2.77334000     -0.46325800
 C                -3.38099700      1.69927800     -0.43997400
 C                -2.92090700      0.34025700     -0.31809500
 H                 4.45657200     -1.84084200     -0.50541700
 H                 0.45223400     -3.41973100     -0.38214100
 H                 2.91652800     -3.78288100     -0.54982200
 H                -2.91651900      3.78292000     -0.54966700
 H                -4.45656200      1.84087400     -0.50546400
 O                -1.54597300     -2.22776400     -0.09905900
 O                 1.54596400      2.22777900     -0.09890000
 O                 3.79433900      0.60394400     -0.29075900
 O                -3.79432800     -0.60393200     -0.29098000
 O                -3.60629200     -2.14372900      1.94674000
 H                -3.76912800     -1.56904100      1.16065700
 H                -2.75968200     -2.53542700      1.68490900
 O                 3.60626700      2.14358000      1.94706900
 H                 2.75971300      2.53539100      1.68523100
 H                 3.76909400      1.56896500      1.16093100

Excited State   2:      Singlet-A      2.1331 eV  581.25 nm  f=0.2428  <S**2>=0.000
      71 -> 73         0.55843
      72 -> 73        -0.42354


9,10-dioxo-9,10-dihydroanthracene-1,5-bis(olate) (ARF) - BLYP/6-311++G(2df,p) gas phase

Geometry
-2 1
 C                -3.78946900     -0.31499100     -0.00003700
 C                -2.86005000      0.80007400     -0.00008000
 C                -1.43601100      0.41673300     -0.00003500
 C                -1.06678400     -0.95282000     -0.00000600
 C                -2.02329200     -1.95888500      0.00000600
 C                -3.38408300     -1.62437700     -0.00000400
 C                -0.38060700      1.42317700     -0.00002100
 C                 0.38060700     -1.42317600      0.00001200
 C                 1.43601100     -0.41673200      0.00004200
 C                 1.06678500      0.95282000      0.00001100
 C                 2.02329300      1.95888500      0.00000500
 H                 1.68663100      2.98643700     -0.00002400
 C                 3.38408300      1.62437600      0.00002000
 C                 3.78946900      0.31499000      0.00005500
 C                 2.86004900     -0.80007400      0.00010500
 H                -4.84296100     -0.04777000     -0.00004000
 H                -1.68662900     -2.98643700      0.00003000
 H                -4.12926200     -2.42048300      0.00001500
 H                 4.12926200      2.42048200      0.00000100
 H                 4.84296100      0.04776900      0.00006000
 O                 0.59420300     -2.63754400      0.00005100
 O                -0.59420400      2.63754500     -0.00011200
 O                -3.30556800      1.97312100     -0.00006200
 O                 3.30556700     -1.97312100      0.00006200

Excited State  12:      Singlet-A      2.1183 eV  585.29 nm  f=0.1581  <S**2>=0.000
      59 -> 65        -0.14231
      60 -> 63         0.67538
      61 -> 69         0.12843


9,10-dioxo-9,10-dihydroanthracene-1,5-bis(olate) (ARF) - BLYP/6-311++G(2df,p) implicit solvent

Geometry
-2 1
 C                -3.80030500     -0.30764800      0.00016100
 C                -2.85400800      0.78406500      0.00005900
 C                -1.43080700      0.41715100     -0.00018900
 C                -1.06257500     -0.97020300     -0.00011100
 C                -2.03767900     -1.96847400      0.00004000
 C                -3.40580900     -1.62998000      0.00016000
 C                -0.37696800      1.42318500     -0.00054900
 C                 0.37696900     -1.42318400     -0.00010800
 C                 1.43080700     -0.41715100     -0.00010900
 C                 1.06257500      0.97020400     -0.00019300
 C                 2.03767900      1.96847400     -0.00002600
 H                 1.73079800      3.01101700     -0.00008300
 C                 3.40580900      1.62998000      0.00020200
 C                 3.80030500      0.30764800      0.00023700
 C                 2.85400800     -0.78406500      0.00002400
 H                -4.85812400     -0.04000500      0.00026000
 H                -1.73079800     -3.01101600      0.00007500
 H                -4.15605700     -2.42272900      0.00027400
 H                 4.15605800      2.42272800      0.00034100
 H                 4.85812400      0.04000400      0.00042400
 O                 0.61079900     -2.66568100     -0.00011900
 O                -0.61079800      2.66568200      0.00007900
 O                -3.30445900      1.99723600     -0.00003700
 O                 3.30445700     -1.99723700      0.00021600

Excited State   3:      Singlet-A      2.0647 eV  600.48 nm  f=0.2514  <S**2>=0.000
      61 -> 63         0.70062


9,10-dioxo-9,10-dihydroanthracene-1,5-bis(olate) (ARF) - BLYP/6-311++G(2df,p) implicit + explicit solvent

Geometry
-2 1
 C                 3.32762600     -1.81316900     -0.53734000
 C                 2.91355100     -0.44756100     -0.34620300
 C                 1.47440600     -0.20521400     -0.24558000
 C                 0.57106400     -1.31761800     -0.28038100
 C                 1.04622600     -2.62095100     -0.43422600
 C                 2.42627300     -2.86011500     -0.57605800
 C                 0.91952300      1.14196600     -0.13834600
 C                -0.91948600     -1.14201400     -0.13861600
 C                -1.47436000      0.20519000     -0.24564400
 C                -0.57100700      1.31759300     -0.28025800
 C                -1.04614100      2.62094700     -0.43401100
 H                -0.34136100      3.44839900     -0.45077400
 C                -2.42617400      2.86014200     -0.57591000
 C                -3.32754300      1.81320500     -0.53733300
 C                -2.91350100      0.44757400     -0.34628900
 H                 4.39840300     -1.99515600     -0.63889000
 H                 0.34145800     -3.44841000     -0.45112400
 H                 2.78493500     -3.88160000     -0.71282000
 H                -2.78481500      3.88164500     -0.71259500
 H                -4.39831300      1.99521800     -0.63891900
 O                -1.62894800     -2.16835000      0.04205700
 O                 1.62899700      2.16829400      0.04232600
 O                 3.82656700      0.47812400     -0.29221500
 O                -3.82654500     -0.47809000     -0.29241700
 O                -4.39859800     -1.86001400      1.97892400
 H                -4.12293700     -1.37367500      1.14771300
 H                -3.64250300     -2.44328900      2.17162300
 O                 4.39821300      1.86004200      1.97924700
 H                 3.64206700      2.44337400      2.17157800
 H                 4.12285200      1.37359800      1.14799800

Excited State   2:      Singlet-A      2.1009 eV  590.15 nm  f=0.2295  <S**2>=0.000
      71 -> 73         0.54607
      72 -> 73        -0.43875


9,10-dioxo-9,10-dihydroanthracene-1,5-bis(olate) (ARF) - BLYP/aug-cc-pVDZ gas phase

Geometry
-2 1
 C                -3.83597800     -0.31730700     -0.00006000
 C                -2.89592000      0.80935100      0.00009800
 C                -1.45097700      0.42406500     -0.00000100
 C                -1.07438900     -0.96415000      0.00004100
 C                -2.04823500     -1.98179500      0.00003200
 C                -3.42515900     -1.64648300     -0.00004800
 C                -0.38473100      1.43977900     -0.00014400
 C                 0.38473100     -1.43978000      0.00010300
 C                 1.45097700     -0.42406500      0.00007200
 C                 1.07438900      0.96415000      0.00000200
 C                 2.04823500      1.98179500     -0.00002200
 H                 1.70724000      3.02252800     -0.00008700
 C                 3.42515900      1.64648300     -0.00001600
 C                 3.83597800      0.31730700      0.00002900
 C                 2.89592000     -0.80935100      0.00013500
 H                -4.90333800     -0.04616100     -0.00014300
 H                -1.70724000     -3.02252900      0.00005100
 H                -4.17936000     -2.45414900     -0.00010200
 H                 4.17936000      2.45414900     -0.00006700
 H                 4.90333800      0.04616200      0.00001200
 O                 0.60448800     -2.67752000      0.00004600
 O                -0.60448800      2.67752000      0.00011800
 O                -3.34917700      2.00195600     -0.00018200
 O                 3.34917700     -2.00195600      0.00004200

Excited State  14:      Singlet-?Sym    2.0243 eV  612.48 nm  f=0.1702  <S**2>=0.000
      59 -> 65         0.13873
      60 -> 63         0.67823
      61 -> 70        -0.12896
 

9,10-dioxo-9,10-dihydroanthracene-1,5-bis(olate) (ARF) - BLYP/aug-cc-pVDZ implicit solvent

Geometry
-2 1
 C                 3.81773400      0.30447200     -0.00004000
 C                 2.86453100     -0.78999100     -0.00008600
 C                 1.43610900     -0.41977900      0.00006300
 C                 1.06659900      0.97476700      0.00002700
 C                 2.04820700      1.97835700      0.00000900
 C                 3.42323700      1.63619300     -0.00000800
 C                 0.37668600     -1.42907000      0.00025200
 C                -0.37668600      1.42907000     -0.00008800
 C                -1.43611000      0.41977900      0.00030900
 C                -1.06660000     -0.97476700      0.00027300
 C                -2.04820800     -1.97835700      0.00016900
 H                -1.74189100     -3.02811700      0.00006700
 C                -3.42323800     -1.63619300     -0.00001200
 C                -3.81773400     -0.30447200      0.00009500
 C                -2.86453200      0.78999100      0.00072000
 H                 4.88233100      0.03370100     -0.00004600
 H                 1.74189000      3.02811700     -0.00000300
 H                 4.18026400      2.43242500     -0.00001600
 H                -4.18026500     -2.43242500     -0.00026200
 H                -4.88233100     -0.03370100     -0.00015100
 O                -0.61153100      2.67865000      0.00049800
 O                 0.61153100     -2.67865100     -0.00001300
 O                 3.31494800     -2.01038600      0.00005600
 O                -3.31494900      2.01038600     -0.00013000

Excited State   3:      Singlet-?Sym    2.0296 eV  610.87 nm  f=0.2479  <S**2>=0.000
      61 -> 63         0.70078
 

9,10-dioxo-9,10-dihydroanthracene-1,5-bis(olate) (ARF) - BLYP/aug-cc-pVDZ implicit + explicit solvent

Geometry
-2 1
 C                 3.35038300     -1.81238600     -0.53258400
 C                 2.92731700     -0.44112300     -0.35327800
 C                 1.48152600     -0.20198200     -0.25726800
 C                 0.57573400     -1.32209600     -0.28888900
 C                 1.05869600     -2.63286700     -0.43241400
 C                 2.44733000     -2.86979800     -0.56829700
 C                 0.92018600      1.14983500     -0.15572000
 C                -0.92008800     -1.14981400     -0.15585900
 C                -1.48142900      0.20201600     -0.25727900
 C                -0.57562800      1.32213100     -0.28881600
 C                -1.05857500      2.63291200     -0.43228800
 H                -0.35343400      3.46893900     -0.44710600
 C                -2.44720400      2.86985900     -0.56818800
 C                -3.35026600      1.81245400     -0.53253400
 C                -2.92722000      0.44117700     -0.35328100
 H                 4.42901800     -1.99268200     -0.63107200
 H                 0.35356000     -3.46889700     -0.44729300
 H                 2.81297900     -3.89752100     -0.69707400
 H                -2.81284400      3.89759200     -0.69691700
 H                -4.42889800      1.99276700     -0.63102200
 O                -1.63220200     -2.18458100      0.01567400
 O                 1.63231900      2.18459900      0.01576300
 O                 3.84132200      0.49357000     -0.30422500
 O                -3.84125100     -0.49349300     -0.30428100
 O                -4.37181700     -1.80571100      2.00869100
 H                -4.11063700     -1.33784900      1.15927900
 H                -3.62589500     -2.41394600      2.17163200
 O                 4.37119900      1.80551200      2.00909800
 H                 3.62509000      2.41361300      2.17168900
 H                 4.11066100      1.33785500      1.15937600

Excited State   2:      Singlet-?Sym    2.0657 eV  600.21 nm  f=0.2255  <S**2>=0.000
      71 -> 73         0.55893
      72 -> 73        -0.42251
 

9,10-dioxo-9,10-dihydroanthracene-1,5-bis(olate) (ARF) - BLYP/aug-cc-pVTZ gas phase

Geometry
-2 1
 C                 3.81809200     -0.31756800      0.00014600
 C                 2.88398900      0.80524800     -0.00054500
 C                 1.44414300      0.42198500     -0.00027900
 C                 1.07126100     -0.95856700     -0.00019400
 C                 2.03894100     -1.96973500     -0.00005700
 C                 3.40823000     -1.63713800      0.00019700
 C                 0.38401800      1.43402600     -0.00016200
 C                -0.38401800     -1.43402600      0.00003300
 C                -1.44414300     -0.42198500     -0.00025000
 C                -1.07126100      0.95856700     -0.00018600
 C                -2.03894100      1.96973500     -0.00004700
 H                -1.70010400      3.00214500      0.00005600
 C                -3.40823000      1.63713800      0.00017600
 C                -3.81809100      0.31756700      0.00006700
 C                -2.88398900     -0.80524900     -0.00061700
 H                 4.87666800     -0.05004700      0.00047200
 H                 1.70010300     -3.00214500      0.00006500
 H                 4.15510400     -2.43908700      0.00050500
 H                -4.15510400      2.43908700      0.00046700
 H                -4.87666800      0.05004700      0.00034000
 O                -0.60286200     -2.66541700     -0.00053900
 O                 0.60286200      2.66541700     -0.00010700
 O                 3.33579800      1.99193400      0.00039500
 O                -3.33579700     -1.99193400      0.00025800

Excited State  18:      Singlet-?Sym    2.0433 eV  606.78 nm  f=0.1686  <S**2>=0.000
      59 -> 67        -0.24984
      60 -> 64         0.64641
      61 -> 70        -0.11464
 

9,10-dioxo-9,10-dihydroanthracene-1,5-bis(olate) (ARF) - BLYP/aug-cc-pVTZ implicit solvent

Geometry
-2 1
 C                 3.79946000     -0.30392900      0.00000800
 C                 2.85274400      0.78673200      0.00016700
 C                 1.43008700      0.41848100      0.00013900
 C                 1.06279700     -0.96851600      0.00018900
 C                 2.03857000     -1.96558400      0.00007800
 C                 3.40602700     -1.62615500     -0.00002800
 C                 0.37582800      1.42328700      0.00000500
 C                -0.37582800     -1.42328600      0.00047100
 C                -1.43008700     -0.41848000      0.00017900
 C                -1.06279700      0.96851700      0.00013000
 C                -2.03857000      1.96558400      0.00006800
 H                -1.73349200      3.00670700      0.00005300
 C                -3.40602700      1.62615500     -0.00003300
 C                -3.79946000      0.30392800     -0.00009100
 C                -2.85274300     -0.78673300     -0.00002000
 H                 4.85527000     -0.03621400     -0.00008000
 H                 1.73349200     -3.00670700      0.00009400
 H                 4.15560100     -2.41689500     -0.00011600
 H                -4.15560100      2.41689500     -0.00010400
 H                -4.85527000      0.03621300     -0.00019000
 O                -0.60870500     -2.66668500     -0.00022100
 O                 0.60870600      2.66668600      0.00041200
 O                 3.30208800      2.00098200      0.00001400
 O                -3.30208800     -2.00098200     -0.00003400

Excited State   3:      Singlet-?Sym    2.0601 eV  601.83 nm  f=0.2486  <S**2>=0.000
      61 -> 63         0.70063
 

9,10-dioxo-9,10-dihydroanthracene-1,5-bis(olate) (ARF) - BLYP/aug-cc-pVTZ implicit + explicit solvent

Geometry
-2 1
 C                -3.30154100      1.85712000     -0.06043100
 C                -2.89921800      0.47825800     -0.15132600
 C                -1.46895600      0.22240200     -0.31120800
 C                -0.55534800      1.32504200     -0.34151100
 C                -1.01599500      2.63902000     -0.24561900
 C                -2.39228800      2.89694600     -0.10458400
 C                -0.93120500     -1.12591400     -0.48267100
 C                 0.93012000      1.12519800     -0.48822200
 C                 1.46852500     -0.22278100     -0.31621200
 C                 0.55487500     -1.32549300     -0.34162700
 C                 1.01606200     -2.63931100     -0.24599600
 H                 0.30562000     -3.45909500     -0.27413600
 C                 2.39291500     -2.89691600     -0.10997200
 C                 3.30221300     -1.85693700     -0.07006800
 C                 2.89932700     -0.47823900     -0.16071700
 H                -4.36633100      2.05406700      0.05435300
 H                -0.30554200      3.45866000     -0.27741100
 H                -2.74117200      3.92581700     -0.02556300
 H                 2.74222300     -3.92566800     -0.03126800
 H                 4.36743300     -2.05364600      0.04108000
 O                 1.65117500      2.12629100     -0.74777100
 O                -1.65331800     -2.12760200     -0.73691600
 O                -3.81377000     -0.44515800     -0.07048500
 O                 3.81380700      0.44551800     -0.08322500
 O                 3.84022300      2.49294900      1.68663800
 H                 3.75912400      1.76486900      1.00252800
 H                 3.13126200      3.11506200      1.44734200
 O                -3.83830000     -2.49072200      1.70148900
 H                -3.13227600     -3.11531800      1.45999400
 H                -3.75748000     -1.76336900      1.01658200

Excited State   2:      Singlet-?Sym    2.0820 eV  595.52 nm  f=0.2210  <S**2>=0.000
      71 ->  73        0.31492
      72 ->  73        0.62593
 

1,8-dihydroxyanthracene-9,10-dione (H2CZ) - BLYP/6-31++G(d,p) gas phase

Geometry
0 1
 O                 0.00000000      0.00000000     -2.37016400
 O                 0.00000000      0.00000000      3.10599300
 O                 0.00000000      2.58040400     -2.40890700
 O                 0.00000000     -2.58040400     -2.40890700
 C                 0.00000000      1.26825300     -0.34697800
 C                 0.00000000     -1.26825300     -0.34697800
 C                 0.00000000      1.28511900      1.08468100
 C                 0.00000000     -1.28511900      1.08468100
 C                 0.00000000      0.00000000     -1.08142900
 C                 0.00000000      0.00000000      1.86206700
 C                 0.00000000      2.51459700     -1.05535000
 C                 0.00000000     -2.51459700     -1.05535000
 C                 0.00000000      2.50366200      1.77879500
 C                 0.00000000     -2.50366200      1.77879500
 C                 0.00000000      3.73490900     -0.33417000
 C                 0.00000000     -3.73490900     -0.33417000
 C                 0.00000000      3.72209000      1.06397900
 C                 0.00000000     -3.72209000      1.06397900
 H                 0.00000000      2.48472600      2.86957300
 H                 0.00000000     -2.48472600      2.86957300
 H                 0.00000000      4.66876300     -0.89981300
 H                 0.00000000     -4.66876300     -0.89981300
 H                 0.00000000      4.66903000      1.60993100
 H                 0.00000000     -4.66903000      1.60993100
 H                 0.00000000      1.62968800     -2.73941900
 H                 0.00000000     -1.62968800     -2.73941900

Excited State   2:      Singlet-B2     2.3884 eV  519.12 nm  f=0.1663  <S**2>=0.000
      59 -> 64         0.10505
      62 -> 63         0.69696


1,8-dihydroxyanthracene-9,10-dione (H2CZ) - BLYP/6-31++G(d,p) implicit solvent

Geometry
0 1
 O                 0.00000000      0.00000000     -2.37257000
 O                 0.00000000      0.00000000      3.10741700
 O                 0.00000000      2.57861200     -2.41568200
 O                 0.00000000     -2.57861200     -2.41568200
 C                 0.00000000      1.26724300     -0.34751400
 C                 0.00000000     -1.26724300     -0.34751400
 C                 0.00000000      1.28268600      1.08504300
 C                 0.00000000     -1.28268600      1.08504300
 C                 0.00000000      0.00000000     -1.08228900
 C                 0.00000000      0.00000000      1.85203400
 C                 0.00000000      2.51422600     -1.04678400
 C                 0.00000000     -2.51422600     -1.04678400
 C                 0.00000000      2.50360400      1.77843600
 C                 0.00000000     -2.50360400      1.77843600
 C                 0.00000000      3.73519200     -0.33152100
 C                 0.00000000     -3.73519200     -0.33152100
 C                 0.00000000      3.72310200      1.06667700
 C                 0.00000000     -3.72310200      1.06667700
 H                 0.00000000      2.50102700      2.86897900
 H                 0.00000000     -2.50102700      2.86897900
 H                 0.00000000      4.67192700     -0.89247000
 H                 0.00000000     -4.67192700     -0.89247000
 H                 0.00000000      4.66839200      1.61385500
 H                 0.00000000     -4.66839200      1.61385500
 H                 0.00000000      1.62417500     -2.73955300
 H                 0.00000000     -1.62417500     -2.73955300

Excited State   6:      Singlet-A1     3.5910 eV  345.27 nm  f=0.1222  <S**2>=0.000
      57 -> 63         0.61429
      59 -> 65         0.14428
      61 -> 64        -0.28177
      62 -> 66        -0.11461


1,8-dihydroxyanthracene-9,10-dione (H2CZ) - BLYP/6-31++G(d,p) implicit + explicit solvent

Geometry
0 1
 O                -0.06489800      1.81737300     -0.26007200
 O                 0.24241900     -3.57779900      0.18729300
 O                -2.61587200      1.73606300     -0.00223500
 O                 2.48197100      1.98548000     -0.52161500
 C                -1.20701200     -0.23557400      0.02934700
 C                 1.30403300     -0.11315700     -0.21824600
 C                -1.14092500     -1.64990900      0.14454000
 C                 1.39881600     -1.52511100     -0.09750200
 C                 0.00633300      0.55617100     -0.15539300
 C                 0.17223300     -2.34676800      0.08553600
 C                -2.47369700      0.39304900      0.09626800
 C                 2.49246100      0.63466200     -0.39566500
 C                -2.30169700     -2.39825400      0.31451200
 C                 2.63854700     -2.15545600     -0.15012200
 C                -3.63715400     -0.37429600      0.26905700
 C                 3.73679000     -0.01340100     -0.44615000
 C                -3.54640400     -1.75455100      0.37663200
 C                 3.80347100     -1.39423600     -0.32350600
 H                -2.23563000     -3.47643900      0.39951900
 H                 2.69535500     -3.23340800     -0.05602000
 H                -4.59409900      0.13484600      0.31683800
 H                 4.63157100      0.58534800     -0.58098300
 H                -4.44972400     -2.34114100      0.50985300
 H                 4.76834400     -1.88939600     -0.36307900
 H                -1.71233400      2.12670800     -0.12591200
 H                 1.53743900      2.28153100     -0.44878900
 O                -5.13512900      3.15859800     -0.34935700
 H                -4.31233100      2.64759000     -0.23903600
 H                -5.80619600      2.49886800     -0.57597600
 O                 4.24510700      3.49546000      1.21521500
 H                 5.09734500      3.03683700      1.21104100
 H                 3.67670400      2.96823800      0.62286500

Excited State   8:      Singlet-A      3.6989 eV  335.19 nm  f=0.1258  <S**2>=0.000
      67 -> 73         0.60478
      69 -> 75        -0.14732
      71 -> 74         0.28216
      72 -> 76        -0.11462


1,8-dihydroxyanthracene-9,10-dione (H2CZ) - BLYP/6-311++G(2df,p) gas phase

Geometry
0 1
 O                 0.00000000      0.00000000     -2.35889000
 O                 0.00000000      0.00000000      3.08880300
 O                 0.00000000      2.57806300     -2.39822000
 O                 0.00000000     -2.57806300     -2.39822000
 C                 0.00000000      1.26553400     -0.34672100
 C                 0.00000000     -1.26553400     -0.34672100
 C                 0.00000000      1.28150800      1.07810900
 C                 0.00000000     -1.28150800      1.07810900
 C                 0.00000000      0.00000000     -1.08003400
 C                 0.00000000      0.00000000      1.85523500
 C                 0.00000000      2.50826500     -1.05027700
 C                 0.00000000     -2.50826500     -1.05027700
 C                 0.00000000      2.49332600      1.77004400
 C                 0.00000000     -2.49332600      1.77004400
 C                 0.00000000      3.72022700     -0.32930600
 C                 0.00000000     -3.72022700     -0.32930600
 C                 0.00000000      3.70606600      1.06121900
 C                 0.00000000     -3.70606600      1.06121900
 H                 0.00000000      2.47347100      2.85767400
 H                 0.00000000     -2.47347100      2.85767400
 H                 0.00000000      4.65307400     -0.89112500
 H                 0.00000000     -4.65307400     -0.89112500
 H                 0.00000000      4.64978000      1.60649500
 H                 0.00000000     -4.64978000      1.60649500
 H                 0.00000000      1.63246200     -2.73095900
 H                 0.00000000     -1.63246200     -2.73095900

Excited State   2:      Singlet-B2     2.4228 eV  511.75 nm  f=0.1584  <S**2>=0.000
      58 -> 64         0.10530
      62 -> 63         0.69652


1,8-dihydroxyanthracene-9,10-dione (H2CZ) - BLYP/6-311++G(2df,p) implicit solvent

Geometry
0 1
 O                 0.00000000      0.00000000     -2.36100700
 O                 0.00000000      0.00000000      3.08972800
 O                 0.00000000      2.57712100     -2.40445400
 O                 0.00000000     -2.57712100     -2.40445400
 C                 0.00000000      1.26449800     -0.34733200
 C                 0.00000000     -1.26449800     -0.34733200
 C                 0.00000000      1.27895900      1.07828900
 C                 0.00000000     -1.27895900      1.07828900
 C                 0.00000000      0.00000000     -1.08125700
 C                 0.00000000      0.00000000      1.84501900
 C                 0.00000000      2.50767100     -1.04185300
 C                 0.00000000     -2.50767100     -1.04185300
 C                 0.00000000      2.49292300      1.76974900
 C                 0.00000000     -2.49292300      1.76974900
 C                 0.00000000      3.72021600     -0.32654400
 C                 0.00000000     -3.72021600     -0.32654400
 C                 0.00000000      3.70683100      1.06401500
 C                 0.00000000     -3.70683100      1.06401500
 H                 0.00000000      2.48870500      2.85720100
 H                 0.00000000     -2.48870500      2.85720100
 H                 0.00000000      4.65563100     -0.88414900
 H                 0.00000000     -4.65563100     -0.88414900
 H                 0.00000000      4.64898200      1.61048400
 H                 0.00000000     -4.64898200      1.61048400
 H                 0.00000000      1.62856300     -2.73202600
 H                 0.00000000     -1.62856300     -2.73202600

Excited State   6:      Singlet-A1     3.6454 eV  340.11 nm  f=0.1103  <S**2>=0.000
      57 -> 63         0.57898
      59 -> 65         0.14155
      61 -> 64        -0.34902
      62 -> 66        -0.12418


1,8-dihydroxyanthracene-9,10-dione (H2CZ) - BLYP/6-311++G(2df,p) implicit + explicit solvent

Geometry
0 1
 O                -0.04383100      1.82611600     -0.07951000
 O                 0.10475600     -3.62016500      0.05603100
 O                -2.59470500      1.80672600      0.22610300
 O                 2.50664300      1.93227100     -0.38178800
 C                -1.24478700     -0.21672200      0.11591600
 C                 1.26680800     -0.15525600     -0.17441000
 C                -1.22102400     -1.64149500      0.14907100
 C                 1.32054400     -1.57912000     -0.14004600
 C                -0.00923000      0.54699600     -0.04700800
 C                 0.07074200     -2.37681000      0.02370400
 C                -2.49742900      0.44703200      0.24333500
 C                 2.48157900      0.56863300     -0.33387000
 C                -2.40896200     -2.36091400      0.29908200
 C                 2.54578000     -2.23937200     -0.26036300
 C                -3.68330100     -0.29467600      0.39525700
 C                 3.70611500     -0.11355400     -0.45204000
 C                -3.63315400     -1.68440300      0.42145100
 C                 3.73157500     -1.50380200     -0.41454800
 H                -2.37659900     -3.44767000      0.32058000
 H                 2.57261000     -3.32613800     -0.23316500
 H                -4.62717700      0.24000400      0.48972500
 H                 4.62015400      0.46614400     -0.57141400
 H                -4.55516200     -2.25227100      0.53803200
 H                 4.68281800     -2.02605700     -0.50715100
 H                -1.66201900      2.15915900      0.09691400
 H                 1.55554600      2.23918300     -0.27240800
 O                -4.87209900      3.40072300     -0.73788400
 H                -4.14902100      2.81217200     -0.42835200
 H                -5.57465500      2.78822600     -1.02213100
 O                 4.59898600      3.42253900      1.05816700
 H                 5.43077900      2.92828700      0.94180900
 H                 3.93319500      2.89406000      0.56542600

Excited State   8:      Singlet-A      3.6502 eV  339.66 nm  f=0.1151  <S**2>=0.000
      67 -> 73         0.58640
      69 -> 75         0.14384
      71 -> 74        -0.32414
      72 -> 76        -0.11852


1,8-dihydroxyanthracene-9,10-dione (H2CZ) - BLYP/aug-cc-pVDZ gas phase

Geometry
0 1
 O                 0.00000000      0.00000000     -2.37032400
 O                 0.00000000      0.00000000      3.10286900
 O                 0.00000000      2.58168500     -2.41132200
 O                 0.00000000     -2.58168500     -2.41132200
 C                 0.00000000      1.26966300     -0.34901500
 C                 0.00000000     -1.26966300     -0.34901500
 C                 0.00000000      1.28626000      1.08289200
 C                 0.00000000     -1.28626000      1.08289200
 C                 0.00000000      0.00000000     -1.08469800
 C                 0.00000000      0.00000000      1.86195100
 C                 0.00000000      2.51682700     -1.05749500
 C                 0.00000000     -2.51682700     -1.05749500
 C                 0.00000000      2.50585000      1.77794700
 C                 0.00000000     -2.50585000      1.77794700
 C                 0.00000000      3.73743700     -0.33653000
 C                 0.00000000     -3.73743700     -0.33653000
 C                 0.00000000      3.72422000      1.06281700
 C                 0.00000000     -3.72422000      1.06281700
 H                 0.00000000      2.48886800      2.87241700
 H                 0.00000000     -2.48886800      2.87241700
 H                 0.00000000      4.67557000     -0.90315900
 H                 0.00000000     -4.67557000     -0.90315900
 H                 0.00000000      4.67533800      1.61005200
 H                 0.00000000     -4.67533800      1.61005200
 H                 0.00000000      1.63112300     -2.73668700
 H                 0.00000000     -1.63112300     -2.73668700

Excited State   2:      Singlet-?Sym    2.3850 eV  519.85 nm  f=0.1555  <S**2>=0.000
      59 -> 64         0.10558
      62 -> 63         0.69655
 

1,8-dihydroxyanthracene-9,10-dione (H2CZ) - BLYP/aug-cc-pVDZ implicit solvent

Geometry
0 1
 O                 0.00000000      0.00000000     -2.37140900
 O                 0.00000000      0.00000000      3.10563300
 O                 0.00000000      2.57966600     -2.41626800
 O                 0.00000000     -2.57966600     -2.41626800
 C                 0.00000000      1.26818300     -0.34798300
 C                 0.00000000     -1.26818300     -0.34798300
 C                 0.00000000      1.28374200      1.08458500
 C                 0.00000000     -1.28374200      1.08458500
 C                 0.00000000      0.00000000     -1.08437800
 C                 0.00000000      0.00000000      1.85360300
 C                 0.00000000      2.51596200     -1.04785100
 C                 0.00000000     -2.51596200     -1.04785100
 C                 0.00000000      2.50550400      1.77882100
 C                 0.00000000     -2.50550400      1.77882100
 C                 0.00000000      3.73734600     -0.33269300
 C                 0.00000000     -3.73734600     -0.33269300
 C                 0.00000000      3.72496700      1.06653100
 C                 0.00000000     -3.72496700      1.06653100
 H                 0.00000000      2.50451400      2.87305000
 H                 0.00000000     -2.50451400      2.87305000
 H                 0.00000000      4.67793300     -0.89516300
 H                 0.00000000     -4.67793300     -0.89516300
 H                 0.00000000      4.67442900      1.61507000
 H                 0.00000000     -4.67442900      1.61507000
 H                 0.00000000      1.62587800     -2.73531500
 H                 0.00000000     -1.62587800     -2.73531500

Excited State   6:      Singlet-?Sym    3.5905 eV  345.31 nm  f=0.1085  <S**2>=0.000
      57 -> 63         0.58662
      59 -> 65        -0.14239
      61 -> 64        -0.33555
      62 -> 66        -0.12282
 

1,8-dihydroxyanthracene-9,10-dione (H2CZ) - BLYP/aug-cc-pVDZ implicit + explicit solvent

Geometry
0 1
 O                 0.54629800      0.00616100     -2.44774800
 O                -0.44065700     -0.01107400      2.93914900
 O                 0.49292100      2.57611000     -2.49406600
 O                 0.59517300     -2.56449900     -2.49140800
 C                 0.13898700      1.26687700     -0.46157400
 C                 0.18505000     -1.26847800     -0.46117000
 C                -0.11978900      1.27865200      0.94754400
 C                -0.07602300     -1.28900900      0.94742400
 C                 0.30185000      0.00164400     -1.18310500
 C                -0.22864500     -0.00742500      1.70568200
 C                 0.23741800      2.51548500     -1.15088400
 C                 0.33059400     -2.51309800     -1.14939600
 C                -0.27342700      2.49834700      1.62765800
 C                -0.18930700     -2.51316800      1.62737400
 C                 0.07648800      3.73486400     -0.45238800
 C                 0.20856300     -3.73712800     -0.45141700
 C                -0.17505700      3.71889300      0.92426200
 C                -0.04851300     -3.72967000      0.92431800
 H                -0.46971400      2.49492900      2.70403400
 H                -0.38748100     -2.51624900      2.70340800
 H                 0.15294000      4.67675900     -1.00712200
 H                 0.32090000     -4.67588700     -1.00512800
 H                -0.29762700      4.66703600      1.46109000
 H                -0.14032000     -4.68132100      1.46106900
 H                 0.57973700      1.62313900     -2.81003900
 H                 0.64581800     -1.60887100     -2.80694800
 O                 0.14365000      4.95352000     -4.18759000
 H                -0.60542700      5.46790200     -3.83029500
 H                 0.21244700      4.18652600     -3.57504400
 O                 0.27585700     -4.89128200     -4.24704000
 H                -0.67639600     -5.09951900     -4.30476500
 H                 0.31249800     -4.12798200     -3.62661900

Excited State   8:      Singlet-?Sym    3.5946 eV  344.92 nm  f=0.1145  <S**2>=0.000
      67 -> 73         0.59770
      69 -> 75        -0.14512
      71 -> 74        -0.31315
      72 -> 76        -0.11745
 

1,8-dihydroxyanthracene-9,10-dione (H2CZ) - BLYP/aug-cc-pVTZ gas phase

Geometry
0 1
 O                 0.00000000     -0.00000100     -2.36053900
 O                 0.00000000      0.00000000      3.08888400
 O                 0.00000000      2.57635700     -2.39998800
 O                 0.00000000     -2.57635600     -2.39998800
 C                 0.00000000      1.26501000     -0.34731000
 C                 0.00000000     -1.26501000     -0.34731000
 C                 0.00000000      1.28095000      1.07739000
 C                 0.00000000     -1.28095000      1.07739000
 C                 0.00000000      0.00000000     -1.08045700
 C                 0.00000000      0.00000000      1.85442800
 C                 0.00000000      2.50741500     -1.05104500
 C                 0.00000000     -2.50741500     -1.05104500
 C                 0.00000000      2.49277600      1.76884700
 C                 0.00000000     -2.49277600      1.76884700
 C                 0.00000000      3.71934700     -0.33022000
 C                 0.00000000     -3.71934700     -0.33022000
 C                 0.00000000      3.70520300      1.06004800
 C                 0.00000000     -3.70520300      1.06004800
 H                 0.00000000      2.47412400      2.85460000
 H                 0.00000000     -2.47412400      2.85460000
 H                 0.00000000      4.65082200     -0.89054000
 H                 0.00000000     -4.65082200     -0.89054000
 H                 0.00000000      4.64732400      1.60422800
 H                 0.00000000     -4.64732400      1.60422700
 H                 0.00000000      1.63049200     -2.73035200
 H                 0.00000000     -1.63049100     -2.73035200

Excited State   2:      Singlet-?Sym    2.4187 eV  512.60 nm  f=0.1568  <S**2>=0.000
      58 ->  64       -0.10480
      62 ->  63        0.69660
 

1,8-dihydroxyanthracene-9,10-dione (H2CZ) - BLYP/aug-cc-pVTZ implicit solvent

Geometry
0 1
 O                 0.00000000      0.00000000     -2.36108300
 O                 0.00000000      0.00000000      3.09144400
 O                 0.00000000      2.57476500     -2.40485200
 O                 0.00000000     -2.57476500     -2.40485200
 C                 0.00000000      1.26388900     -0.34638400
 C                 0.00000000     -1.26388900     -0.34638400
 C                 0.00000000      1.27846000      1.07912800
 C                 0.00000000     -1.27846000      1.07912800
 C                 0.00000000      0.00000000     -1.07986200
 C                 0.00000000      0.00000000      1.84594200
 C                 0.00000000      2.50665600     -1.04136200
 C                 0.00000000     -2.50665600     -1.04136200
 C                 0.00000000      2.49249500      1.76978200
 C                 0.00000000     -2.49249500      1.76978200
 C                 0.00000000      3.71922800     -0.32635100
 C                 0.00000000     -3.71922800     -0.32635100
 C                 0.00000000      3.70598300      1.06385700
 C                 0.00000000     -3.70598300      1.06385700
 H                 0.00000000      2.48953700      2.85534500
 H                 0.00000000     -2.48953700      2.85534500
 H                 0.00000000      4.65305900     -0.88281400
 H                 0.00000000     -4.65305900     -0.88281400
 H                 0.00000000      4.64658700      1.60920800
 H                 0.00000000     -4.64658700      1.60920800
 H                 0.00000000      1.62566800     -2.72926900
 H                 0.00000000     -1.62566800     -2.72926900

Excited State   6:      Singlet-?Sym    3.6409 eV  340.53 nm  f=0.1096  <S**2>=0.000
      57 ->  63        0.57941
      59 ->  65       -0.14138
      61 ->  64       -0.34843
      62 ->  66       -0.12399
 

1,8-dihydroxyanthracene-9,10-dione (H2CZ) - BLYP/aug-cc-pVTZ implicit + explicit solvent

Geometry
0 1
 O                 0.57699600      0.00611200     -2.42031200
 O                -0.47427100     -0.00791800      2.92942400
 O                 0.54861900      2.57204700     -2.46283800
 O                 0.62372200     -2.56036900     -2.46122400
 C                 0.15776500      1.26412900     -0.44618800
 C                 0.19254500     -1.26301400     -0.44595900
 C                -0.11889900      1.27555900      0.95182700
 C                -0.08520500     -1.28166000      0.95179900
 C                 0.32123200      0.00249000     -1.16472500
 C                -0.24427400     -0.00492500      1.70588800
 C                 0.27380100      2.50764100     -1.12810800
 C                 0.34365200     -2.50319100     -1.12718300
 C                -0.27320300      2.48794500      1.62760400
 C                -0.20806300     -2.49759700      1.62753700
 C                 0.11240200      3.71878700     -0.43071100
 C                 0.21241600     -3.71803600     -0.43008100
 C                -0.15797600      3.70244700      0.93325200
 C                -0.06090200     -3.70871700      0.93335800
 H                -0.48274400      2.48246700      2.69276700
 H                -0.41853600     -2.49748500      2.69253100
 H                 0.20424600      4.65369700     -0.97762600
 H                 0.33093500     -4.65018900     -0.97640800
 H                -0.28052300      4.64227000      1.46604800
 H                -0.15947700     -4.65130900      1.46620600
 H                 0.63109500      1.62326600     -2.78330400
 H                 0.68018800     -1.60986700     -2.78159600
 O                 0.01324000      4.82555500     -4.27352000
 H                -0.64349600      5.40569800     -3.84966300
 H                 0.15051400      4.10328100     -3.62386600
 O                 0.25339500     -4.80103500     -4.32387100
 H                -0.69527000     -5.01374500     -4.37278500
 H                 0.30488000     -4.07215100     -3.66900700

Excited State   8:      Singlet-?Sym    3.6467 eV  339.99 nm  f=0.1160  <S**2>=0.000
      67 ->  73        0.59053
      69 ->  75        0.14418
      71 ->  74       -0.32753
      72 ->  76       -0.11908
 

8-hydroxy-9,10-dioxo-9,10-dihydroanthracen-1-olate (HCZ) - BLYP/6-31++G(d,p) gas phase

Geometry
-1 1
 O                -0.11306900      2.41703600      0.00000000
 O                 0.04998200     -3.07348700      0.00000000
 O                 2.67743000      2.45020000      0.00000000
 O                -2.58070500      2.38339800      0.00000000
 C                 1.27334500      0.44040000      0.00000000
 C                -1.26693100      0.34060500      0.00000000
 C                 1.29364600     -1.00628900      0.00000000
 C                -1.26787400     -1.08077500      0.00000000
 C                 0.00000000      1.13386400      0.00000000
 C                 0.03423400     -1.81937700      0.00000000
 C                 2.56264500      1.18953900      0.00000000
 C                -2.52766100      1.03103100      0.00000000
 C                 2.49972400     -1.72212500      0.00000000
 C                -2.47898600     -1.80522900      0.00000000
 C                 3.77473300      0.35260300      0.00000000
 C                -3.73504900      0.28884100      0.00000000
 C                 3.74099000     -1.03129900      0.00000000
 C                -3.70472400     -1.11525900      0.00000000
 H                 2.45602700     -2.81255000      0.00000000
 H                -2.43272900     -2.89570700      0.00000000
 H                 4.72189000      0.90112800      0.00000000
 H                -4.67866900      0.84100200      0.00000000
 H                 4.67571000     -1.60567900      0.00000000
 H                -4.64601000     -1.67473200      0.00000000
 H                -1.55387400      2.65020600      0.00000000

Excited State  18:      Singlet-A'     3.8163 eV  324.88 nm  f=0.0743  <S**2>=0.000
      55 -> 63        -0.14749
      56 -> 63         0.61404
      57 -> 63        -0.10440
      57 -> 66        -0.13028
      62 -> 70        -0.13627


8-hydroxy-9,10-dioxo-9,10-dihydroanthracen-1-olate (HCZ) - BLYP/6-31++G(d,p) implicit solvent

Geometry
-1 1
 O                -0.09243000      2.41610700      0.00000000
 O                 0.05343600     -3.07312000      0.00000000
 O                 2.66354600      2.45615800      0.00000000
 O                -2.59479200      2.39503600      0.00000000
 C                 1.27730700      0.43189800      0.00000000
 C                -1.26343200      0.34728000      0.00000000
 C                 1.29582700     -1.01490400      0.00000000
 C                -1.26298600     -1.07957700      0.00000000
 C                 0.00000000      1.12604500      0.00000000
 C                 0.03321700     -1.81152200      0.00000000
 C                 2.55442000      1.16369300      0.00000000
 C                -2.52460000      1.02304500      0.00000000
 C                 2.50471800     -1.72433900      0.00000000
 C                -2.47436900     -1.79921600      0.00000000
 C                 3.76495900      0.35602900      0.00000000
 C                -3.73313000      0.28977100      0.00000000
 C                 3.74062200     -1.03037000      0.00000000
 C                -3.70293200     -1.11128800      0.00000000
 H                 2.48428900     -2.81462500      0.00000000
 H                -2.44928000     -2.88959500      0.00000000
 H                 4.71420600      0.89916500      0.00000000
 H                -4.67848100      0.83687200      0.00000000
 H                 4.67689900     -1.59578000      0.00000000
 H                -4.64082500     -1.67164600      0.00000000
 H                -1.60261600      2.68289600      0.00000000

Excited State   2:      Singlet-A'     1.8862 eV  657.34 nm  f=0.1636  <S**2>=0.000
      62 -> 63         0.69778


8-hydroxy-9,10-dioxo-9,10-dihydroanthracen-1-olate (HCZ) - BLYP/6-31++G(d,p) implicit + explicit solvent

Geometry
-1 1
 O                -0.02916400      1.86455400     -0.43412900
 O                -0.17108700     -3.57749400      0.28070600
 O                 2.71110800      1.78148900     -0.25160800
 O                -2.51404300      1.95622500     -0.57893200
 C                 1.23471500     -0.16119200     -0.08102000
 C                -1.30414900     -0.12940900     -0.22347700
 C                 1.17597700     -1.59439600      0.10635800
 C                -1.37998500     -1.54088900     -0.03281400
 C                -0.00367900      0.58446800     -0.25427600
 C                -0.12567800     -2.32664500      0.12870900
 C                 2.54476200      0.50022100     -0.08910600
 C                -2.52517100      0.59712300     -0.38318900
 C                 2.34357200     -2.35059300      0.27726300
 C                -2.62727600     -2.19453500      0.00297400
 C                 3.70912200     -0.34587700      0.09503400
 C                -3.77105800     -0.06764800     -0.34218800
 C                 3.61114400     -1.71851800      0.27050200
 C                -3.81595900     -1.45522400     -0.14949400
 H                 2.26632800     -3.42945700      0.41557800
 H                -2.66173200     -3.27455400      0.15054500
 H                 4.68414200      0.14745700      0.08949000
 H                -4.68451600      0.51846600     -0.46386800
 H                 4.51526400     -2.31887300      0.40483200
 H                -4.78157200     -1.96523900     -0.11846100
 H                -1.50343700      2.19448500     -0.55240500
 O                -4.20355200      3.56750700      1.11403100
 H                -4.84789700      2.95969800      1.52775300
 H                -3.64512000      2.98055800      0.54669900
 O                 5.08717300      3.06897600      0.02601600
 H                 4.23351900      2.53649200     -0.05330200
 H                 4.98351400      3.57959700      0.85281400

Excited State   2:      Singlet-A      1.9383 eV  639.65 nm  f=0.1734  <S**2>=0.000
      72 -> 73         0.69714


8-hydroxy-9,10-dioxo-9,10-dihydroanthracen-1-olate (HCZ) - BLYP/6-311++G(2df,p) gas phase

Geometry
-1 1
 O                -0.11050500      2.40480000      0.00000000
 O                 0.05166300     -3.05664200      0.00000000
 O                 2.66931100      2.44037500      0.00000000
 O                -2.58312700      2.37020500      0.00000000
 C                 1.26943300      0.43968000      0.00000000
 C                -1.26473200      0.33901500      0.00000000
 C                 1.29165900     -0.99995500      0.00000000
 C                -1.26318400     -1.07512100      0.00000000
 C                 0.00000000      1.13191400      0.00000000
 C                 0.03621500     -1.81291200      0.00000000
 C                 2.55531300      1.18891700      0.00000000
 C                -2.52242400      1.02251500      0.00000000
 C                 2.49216500     -1.71082500      0.00000000
 C                -2.46712200     -1.79860500      0.00000000
 C                 3.76137300      0.35292700      0.00000000
 C                -3.72091100      0.28026400      0.00000000
 C                 3.72683400     -1.02246300      0.00000000
 C                -3.68785900     -1.11622700      0.00000000
 H                 2.45057300     -2.79810000      0.00000000
 H                -2.41886700     -2.88583500      0.00000000
 H                 4.70681700      0.89848600      0.00000000
 H                -4.66393600      0.82775300      0.00000000
 H                 4.65912600     -1.59481400      0.00000000
 H                -4.62517200     -1.67601200      0.00000000
 H                -1.56784200      2.64386900      0.00000000

Excited State  19:      Singlet-A'     3.8765 eV  319.83 nm  f=0.0710  <S**2>=0.000
      55 -> 63        -0.14541
      56 -> 63         0.62425
      57 -> 63        -0.10134
      57 -> 66        -0.13559


8-hydroxy-9,10-dioxo-9,10-dihydroanthracen-1-olate (HCZ) - BLYP/6-311++G(2df,p) implicit solvent

Geometry
-1 1
 O                -0.08945700      2.40412500      0.00000000
 O                 0.05435100     -3.05555600      0.00000000
 O                -2.59770100      2.38233800      0.00000000
 O                 2.65916700      2.44491700      0.00000000
 C                -1.26123100      0.34651800      0.00000000
 C                 1.27390900      0.43149200      0.00000000
 C                -1.25869700     -1.07320500      0.00000000
 C                 1.29335300     -1.00819400      0.00000000
 C                 0.00000000      1.12502700      0.00000000
 C                 0.03430400     -1.80474900      0.00000000
 C                -2.51916200      1.01628700      0.00000000
 C                 2.54772500      1.16193800      0.00000000
 C                -2.46274300     -1.79197200      0.00000000
 C                 2.49575500     -1.71436800      0.00000000
 C                -3.71879200      0.28221000      0.00000000
 C                 3.75123800      0.35393600      0.00000000
 C                -3.68630000     -1.11125100      0.00000000
 C                 3.72566900     -1.02425100      0.00000000
 H                -2.43511500     -2.87922000      0.00000000
 H                 2.47545100     -2.80153300      0.00000000
 H                -4.66321100      0.82532800      0.00000000
 H                 4.69901800      0.89391900      0.00000000
 H                -4.62059400     -1.67169300      0.00000000
 H                 4.65926500     -1.58839500      0.00000000
 H                -1.61587000      2.67849800      0.00000000

Excited State   2:      Singlet-A'     1.9049 eV  650.86 nm  f=0.1535  <S**2>=0.000
      62 -> 63         0.69761


8-hydroxy-9,10-dioxo-9,10-dihydroanthracen-1-olate (HCZ) - BLYP/6-311++G(2df,p) implicit + explicit solvent

Geometry
-1 1
 O                -0.30063300      1.82038800     -0.23681600
 O                 0.93882200     -3.47801300      0.20448000
 O                -2.72628600      1.32613300      0.07368400
 O                 2.39541300      2.39361800     -0.46850900
 C                -1.02629300     -0.40868900      0.07847500
 C                 1.43034500      0.15871600     -0.21715000
 C                -0.73956600     -1.79395100      0.19495900
 C                 1.73307400     -1.24607200     -0.12915100
 C                 0.04574700      0.59220900     -0.13002800
 C                 0.66678300     -2.26238100      0.09809600
 C                -2.38560800      0.00636600      0.17196000
 C                 2.52801300      1.10696800     -0.41509100
 C                -1.76973200     -2.72276600      0.39737200
 C                 3.04085300     -1.71238200     -0.25654600
 C                -3.40898500     -0.93526600      0.37623900
 C                 3.85128200      0.54540500     -0.56012500
 C                -3.09823700     -2.28951400      0.48652400
 C                 4.09856300     -0.80948400     -0.48179700
 H                -1.52726500     -3.77939000      0.48352200
 H                 3.23470200     -2.77989900     -0.18691000
 H                -4.43771500     -0.58382600      0.44474700
 H                 4.66514800      1.25184400     -0.72743400
 H                -3.89721900     -3.01326400      0.64367500
 H                 5.11620100     -1.18667400     -0.58936600
 H                -1.82512500      1.80194200     -0.07898400
 O                 1.63049500      3.88678200      1.71060200
 H                 1.86750300      3.32665900      0.91925200
 H                 2.44018100      4.39363600      1.90138700
 O                -5.15269200      2.45259100     -1.02698600
 H                -4.33598200      2.00982100     -0.70000200
 H                -5.37881400      1.97220600     -1.84393200

Excited State   2:      Singlet-A      1.9571 eV  633.52 nm  f=0.1545  <S**2>=0.000
      71 -> 73        -0.23644
      72 -> 73         0.65627


8-hydroxy-9,10-dioxo-9,10-dihydroanthracen-1-olate (HCZ) - BLYP/aug-cc-pVDZ gas phase

Geometry
-1 1
 O                -0.11969400      2.41682900      0.00001600
 O                 0.06201000     -3.06952300     -0.00000400
 O                 2.67076600      2.46234500      0.00000800
 O                -2.59917800      2.37453200     -0.00001000
 C                 1.27437000      0.44703200      0.00000000
 C                -1.26923200      0.33873600     -0.00000100
 C                 1.30008400     -0.99988400     -0.00000300
 C                -1.26403400     -1.08318200     -0.00000100
 C                -0.00362700      1.13768200      0.00000200
 C                 0.04246900     -1.81864100     -0.00000300
 C                 2.56192300      1.20316100      0.00000500
 C                -2.53477100      1.02171100     -0.00000100
 C                 2.50998000     -1.71155700     -0.00000400
 C                -2.47225900     -1.81486300      0.00000200
 C                 3.77691300      0.37009000      0.00000300
 C                -3.73860800      0.27369900      0.00000300
 C                 3.74858300     -1.01483200     -0.00000100
 C                -3.70164900     -1.13118900      0.00000500
 H                 2.47306300     -2.80575700     -0.00000600
 H                -2.42220200     -2.90877500      0.00000300
 H                 4.72654500      0.92321900      0.00000500
 H                -4.68911900      0.82220800      0.00000400
 H                 4.68978300     -1.58637200     -0.00000200
 H                -4.64418800     -1.69655400      0.00000800
 H                -1.58472600      2.65013500     -0.00002700

Excited State  21:      Singlet-?Sym    3.8220 eV  324.39 nm  f=0.0754  <S**2>=0.000
      55 -> 63         0.14724
      56 -> 63         0.62636
      57 -> 63         0.10252
      57 -> 66         0.13679
 

8-hydroxy-9,10-dioxo-9,10-dihydroanthracen-1-olate (HCZ) - BLYP/aug-cc-pVDZ implicit solvent

Geometry
-1 1
 O                 0.00083000      0.07948800     -2.40326700
 O                -0.00004800     -0.01006500      3.08389400
 O                -0.00015700      2.59218600     -2.40705600
 O                -0.00022500     -2.67920200     -2.41576800
 C                 0.00022100      1.27438900     -0.34836100
 C                 0.00018700     -1.27064800     -0.40700200
 C                 0.00019500      1.28739400      1.07873800
 C                 0.00018100     -1.27449100      1.04008100
 C                 0.00042600      0.00171900     -1.11594900
 C                 0.00046200     -0.00271300      1.82583400
 C                 0.00003300      2.53079100     -1.03544700
 C                -0.00003200     -2.55650700     -1.12742100
 C                -0.00000100      2.50567200      1.78888900
 C                 0.00001000     -2.47665400      1.76290400
 C                -0.00011200      3.74616600     -0.31230100
 C                -0.00016700     -3.75857500     -0.30561600
 C                -0.00013600      3.72833600      1.08988000
 C                -0.00014600     -3.72008700      1.08126800
 H                -0.00000800      2.49189700      2.88323400
 H                 0.00003200     -2.44699800      2.85670200
 H                -0.00027600      4.69063000     -0.86921400
 H                -0.00031600     -4.71786600     -0.84017600
 H                -0.00028400      4.67535900      1.64325100
 H                -0.00025400     -4.65474000      1.65750900
 H                -0.00041400      1.60417000     -2.68801000

Excited State   2:      Singlet-?Sym    1.8754 eV  661.12 nm  f=0.1520  <S**2>=0.000
      62 -> 63         0.69760


8-hydroxy-9,10-dioxo-9,10-dihydroanthracen-1-olate (HCZ) - BLYP/aug-cc-pVDZ implicit + explicit solvent

-1 1
 O                 -0.33711900    1.82023000   -0.28304400
 O                  1.08206400   -3.45538400    0.21032800
 O                 -2.75489500    1.24266300   -0.01676600
 O                  2.35639700    2.49082100   -0.42950800
 C                 -0.99050100   -0.43909500    0.04109800
 C                  1.46036100    0.21433300   -0.19570600
 C                 -0.65823900   -1.82046700    0.17261200
 C                  1.81019500   -1.18589300   -0.09228600
 C                  0.05319800    0.60005500   -0.15167800
 C                  0.76989800   -2.24195400    0.10422200
 C                 -2.37144100   -0.06858200    0.10385900
 C                  2.53395200    1.20360700   -0.36233300
 C                 -1.66511000   -2.78815800    0.36377900
 C                  3.14513700   -1.60848400   -0.17430200
 C                 -3.37288500   -1.04649100    0.29896500
 C                  3.88767500    0.68978600   -0.45775700
 C                 -3.01629400   -2.39640800    0.42747800
 C                  4.18284100   -0.66379700   -0.36637200
 H                 -1.38859200   -3.84218300    0.46259700
 H                  3.37683600   -2.67457600   -0.09369500
 H                 -4.42062700   -0.72815400    0.34479500
 H                  4.68600700    1.42958700   -0.60078700
 H                 -3.79866100   -3.15021800    0.57763300
 H                  5.22329700   -1.00646100   -0.43754300
 H                 -1.86598200    1.74536200   -0.15904500
 O                  1.38889800    3.96389000    1.65730600
 H                  1.67347100    3.38413300    0.89257900
 H                  0.41849600    3.85878100    1.67355600
 O                 -5.37288400    2.16863500   -0.79121100
 H                 -4.47608200    1.81383500   -0.58167300
 H                 -5.51032000    1.92025700   -1.72532300

Excited State   2:      Singlet-?Sym    1.9276 eV  643.21 nm  f=0.1514  <S**2>=0.000
      71 -> 73        -0.22243
      72 -> 73         0.66130


8-hydroxy-9,10-dioxo-9,10-dihydroanthracen-1-olate (HCZ) - BLYP/aug-cc-pVTZ gas phase

Geometry
-1 1
 O                -0.11640500      2.40532800     -0.00000400
 O                 0.06102300     -3.05678700      0.00000300
 O                 2.66137500      2.44926500      0.00000800
 O                -2.59205600      2.36316000      0.00000000
 C                 1.26840300      0.44335000     -0.00001600
 C                -1.26494100      0.33553300     -0.00001500
 C                 1.29459900     -0.99578600     -0.00001800
 C                -1.25915400     -1.07840900     -0.00001700
 C                -0.00276400      1.13216900     -0.00002300
 C                 0.04197800     -1.81260900     -0.00003800
 C                 2.55168600      1.19657400      0.00000000
 C                -2.52477000      1.01455900      0.00000000
 C                 2.49703400     -1.70270500     -0.00000400
 C                -2.46043300     -1.80570200     -0.00000200
 C                 3.75982600      0.36455400      0.00001400
 C                -3.72057300      0.26836300      0.00001500
 C                 3.72932300     -1.01064400      0.00001200
 C                -3.68323400     -1.12770300      0.00001400
 H                 2.45996800     -2.78825800     -0.00000700
 H                -2.40953500     -2.89092700     -0.00000400
 H                 4.70200800      0.91177900      0.00002700
 H                -4.66384600      0.81154200      0.00002700
 H                 4.66163300     -1.57908200      0.00002300
 H                -4.61704600     -1.68946700      0.00002500
 H                -1.58089500      2.64215200     -0.00001800

Excited State  22:      Singlet-?Sym    3.8731 eV  320.11 nm  f=0.0755  <S**2>=0.000
      55 -> 63         0.14408
      56 -> 63         0.62801
      57 -> 63         0.10253
      57 -> 66         0.13610


8-hydroxy-9,10-dioxo-9,10-dihydroanthracen-1-olate (HCZ) - BLYP/aug-cc-pVTZ implicit solvent

Geometry
-1 1
 O                 0.06780900      0.07806000     -2.39227900
 O                 0.04223300     -0.00954600      3.06967900
 O                 0.03068300      2.58768800     -2.39541800
 O                -0.08650100     -2.67348100     -2.40096800
 C                 0.01887900      1.27006100     -0.34609900
 C                 0.00304200     -1.26513000     -0.40482900
 C                 0.00765600      1.28201200      1.07328600
 C                 0.01686600     -1.26918400      1.03466200
 C                 0.03115700      0.00133800     -1.11185700
 C                 0.02554400     -0.00251100      1.81829000
 C                 0.01218500      2.52122500     -1.02811400
 C                -0.03685500     -2.54701900     -1.11992300
 C                -0.01676300      2.49252800      1.77973700
 C                 0.01819300     -2.46337000      1.75380100
 C                -0.01758700      3.72760900     -0.30595600
 C                -0.02551900     -3.74106600     -0.29894300
 C                -0.03253100      3.70886800      1.08719700
 C                 0.00180300     -3.70061400      1.07805100
 H                -0.02463800      2.47615800      2.86532500
 H                 0.03119500     -2.43154100      2.83874700
 H                -0.02741100      4.66503600     -0.85722300
 H                -0.04418100     -4.69284600     -0.82754500
 H                -0.05537100      4.64674300      1.63739900
 H                 0.00721800     -4.62635100      1.65127500
 H                 0.05289500      1.60498200     -2.68169800

Excited State   2:      Singlet-?Sym    1.9009 eV  652.25 nm  f=0.1516  <S**2>=0.000
      61 -> 63        -0.11295
      62 -> 63         0.68855
 


8-hydroxy-9,10-dioxo-9,10-dihydroanthracen-1-olate (HCZ) - BLYP/aug-cc-pVTZ implicit + explicit solvent

Geometry
-1 1
 O                -0.33711900      1.82023000     -0.28304400
 O                 1.08206400     -3.45538400      0.21032800
 O                -2.75489500      1.24266300     -0.01676600
 O                 2.35639700      2.49082100     -0.42950800
 C                -0.99050100     -0.43909500      0.04109800
 C                 1.46036100      0.21433300     -0.19570600
 C                -0.65823900     -1.82046700      0.17261200
 C                 1.81019500     -1.18589300     -0.09228600
 C                 0.05319800      0.60005500     -0.15167800
 C                 0.76989800     -2.24195400      0.10422200
 C                -2.37144100     -0.06858200      0.10385900
 C                 2.53395200      1.20360700     -0.36233300
 C                -1.66511000     -2.78815800      0.36377900
 C                 3.14513700     -1.60848400     -0.17430200
 C                -3.37288500     -1.04649100      0.29896500
 C                 3.88767500      0.68978600     -0.45775700
 C                -3.01629400     -2.39640800      0.42747800
 C                 4.18284100     -0.66379700     -0.36637200
 H                -1.38859200     -3.84218300      0.46259700
 H                 3.37683600     -2.67457600     -0.09369500
 H                -4.42062700     -0.72815400      0.34479500
 H                 4.68600700      1.42958700     -0.60078700
 H                -3.79866100     -3.15021800      0.57763300
 H                 5.22329700     -1.00646100     -0.43754300
 H                -1.86598200      1.74536200     -0.15904500
 O                 1.38889800      3.96389000      1.65730600
 H                 1.67347100      3.38413300      0.89257900
 H                 0.41849600      3.85878100      1.67355600
 O                -5.37288400      2.16863500     -0.79121100
 H                -4.47608200      1.81383500     -0.58167300
 H                -5.51032000      1.92025700     -1.72532300

Excited State   2:      Singlet-?Sym    1.9508 eV  635.56 nm  f=0.1514  <S**2>=0.000
      71 ->  73       -0.22047
      72 ->  73        0.66201


9,10-dioxo-9,10-dihydroanthracene-1,8-bis(olate) (CZ) - BLYP/6-31++G(d,p) gas phase

Geometry
-2 1
 O                 2.46482400     -0.00000100      0.00000000
 O                -3.00970600      0.00000200      0.00000000
 O                 2.42248300      2.79350900      0.00000000
 O                 2.42248300     -2.79350800      0.00000000
 C                 0.44683000      1.29931000      0.00000000
 C                 0.44683000     -1.29931000      0.00000000
 C                -0.98486300      1.28907300      0.00000000
 C                -0.98486400     -1.28907400      0.00000000
 C                 1.21194700      0.00000000      0.00000000
 C                -1.74750800      0.00000000      0.00000000
 C                 1.15855400      2.61583900      0.00000000
 C                 1.15855300     -2.61583900      0.00000000
 C                -1.76176900      2.47388700      0.00000000
 C                -1.76177000     -2.47388700      0.00000000
 C                 0.28039200      3.79349800      0.00000000
 C                 0.28039200     -3.79349800      0.00000000
 C                -1.11181000      3.72537200      0.00000000
 C                -1.11181000     -3.72537200      0.00000000
 H                -2.84962200      2.38439700      0.00000000
 H                -2.84962200     -2.38439800      0.00000000
 H                 0.80087300      4.75924200      0.00000000
 H                 0.80087300     -4.75924200      0.00000000
 H                -1.70890400      4.65051100      0.00000000
 H                -1.70890400     -4.65051100      0.00000000

Excited State   5:      Singlet-A'     1.4501 eV  854.99 nm  f=0.0735  <S**2>=0.000
      61 -> 63         0.70496


9,10-dioxo-9,10-dihydroanthracene-1,8-bis(olate) (CZ) - BLYP/6-31++G(d,p) implicit solvent

Geometry
-2 1
 O                 0.00005300      2.46474100      0.00000000
 O                 0.00000400     -3.02270700      0.00000000
 O                -2.74754300      2.43097600      0.00000000
 O                 2.74747100      2.43099000      0.00000000
 C                -1.28606800      0.44018600      0.00000000
 C                 1.28607700      0.44016800      0.00000000
 C                -1.28099300     -0.99849400      0.00000000
 C                 1.28100000     -0.99850100      0.00000000
 C                 0.00000000      1.18783100      0.00000000
 C                 0.00000500     -1.75633400      0.00000000
 C                -2.58406200      1.13487300      0.00000000
 C                 2.58404600      1.13485700      0.00000000
 C                -2.47144100     -1.75089700      0.00000000
 C                 2.47146100     -1.75090300      0.00000000
 C                -3.76967700      0.29770500      0.00000000
 C                 3.76966400      0.29772200      0.00000000
 C                -3.71919600     -1.09232400      0.00000000
 C                 3.71920100     -1.09231900      0.00000000
 H                -2.41649900     -2.84009100      0.00000000
 H                 2.41651300     -2.84009600      0.00000000
 H                -4.73181900      0.81937200      0.00000000
 H                 4.73180500      0.81938900      0.00000000
 H                -4.64492500     -1.67601700      0.00000000
 H                 4.64494500     -1.67598600      0.00000000

Excited State   2:      Singlet-A'     1.7116 eV  724.36 nm  f=0.1659  <S**2>=0.000
      61 -> 63         0.70387


9,10-dioxo-9,10-dihydroanthracene-1,8-bis(olate) (CZ) - BLYP/6-31++G(d,p) implicit + explicit solvent

Geometry
-2 1
 O                -0.19630800      1.65678000      1.18897800
 O                 1.11012400     -3.41366100     -0.07135500
 O                -2.83688900      1.20957900      0.35832600
 O                 2.33793800      2.54476800      0.36545400
 C                -0.98514100     -0.39729000      0.22373900
 C                 1.49562500      0.23420200      0.26492200
 C                -0.62787600     -1.76123500     -0.05266800
 C                 1.85239300     -1.13608600      0.02779500
 C                 0.08273600      0.57023000      0.58904500
 C                 0.79984900     -2.18906900     -0.02123200
 C                -2.39513700     -0.01090000      0.15740400
 C                 2.54492900      1.25183900      0.23913100
 C                -1.59799400     -2.73490900     -0.35696700
 C                 3.19047000     -1.53002000     -0.16804900
 C                -3.34179200     -1.05149000     -0.17771100
 C                 3.89735600      0.78686900      0.03477300
 C                -2.95863600     -2.36844300     -0.42111000
 C                 4.21188200     -0.55769000     -0.15735500
 H                -1.28698000     -3.76190300     -0.55095600
 H                 3.42242300     -2.58258700     -0.33404700
 H                -4.39531400     -0.76469000     -0.23221700
 H                 4.68458700      1.54655000      0.02859800
 H                -3.71486400     -3.12012300     -0.66590700
 H                 5.25255600     -0.85865900     -0.31003700
 O                 0.73412600      3.89107700     -1.34627400
 H                 1.38054200      4.41601900     -1.85760900
 H                 1.29602300      3.35915100     -0.69882500
 O                -5.38831200      1.94034700     -0.02912800
 H                -5.30495600      2.87758200     -0.29313500
 H                -4.43142600      1.62148600      0.09582600

Excited State   2:      Singlet-A      1.7892 eV  692.97 nm  f=0.1529  <S**2>=0.000
      71 -> 73        -0.39271
      72 -> 73         0.58096


9,10-dioxo-9,10-dihydroanthracene-1,8-bis(olate) (CZ) - BLYP/6-311++G(2df,p) gas phase

Geometry
-2 1
 O                 2.45108800      0.00000000      0.00000000
 O                -2.99395200      0.00000100      0.00000000
 O                 2.41015200     -2.78515100      0.00000000
 O                 2.41015200      2.78515100      0.00000000
 C                 0.44398700     -1.29604300      0.00000000
 C                 0.44398700      1.29604200      0.00000000
 C                -0.97994800     -1.28597600      0.00000000
 C                -0.97994800      1.28597600      0.00000000
 C                 1.20786900      0.00000000      0.00000000
 C                -1.74210800      0.00000000      0.00000000
 C                 1.15497300     -2.60895100      0.00000000
 C                 1.15497400      2.60895000      0.00000000
 C                -1.75223100     -2.46568100      0.00000000
 C                -1.75223100      2.46568100      0.00000000
 C                 0.27816600     -3.78027300      0.00000000
 C                 0.27816600      3.78027300      0.00000000
 C                -1.10564000     -3.71064400      0.00000000
 C                -1.10564000      3.71064400      0.00000000
 H                -2.83692300     -2.37804400      0.00000000
 H                -2.83692300      2.37804400      0.00000000
 H                 0.79530300     -4.74445200      0.00000000
 H                 0.79530200      4.74445200      0.00000000
 H                -1.70127100     -4.63286100      0.00000000
 H                -1.70127100      4.63286000      0.00000000

Excited State   5:      Singlet-A'     1.4962 eV  828.68 nm  f=0.0702  <S**2>=0.000
      61 -> 63         0.70450


9,10-dioxo-9,10-dihydroanthracene-1,8-bis(olate) (CZ) - BLYP/6-311++G(2df,p) implicit solvent

Geometry
-2 1
 O                 0.00004200      2.45059200      0.00000000
 O                 0.00002700     -3.00606200      0.00000000
 O                -2.74135500      2.41824800      0.00000000
 O                 2.74113000      2.41837500      0.00000000
 C                -1.28281700      0.43823900      0.00000000
 C                 1.28280500      0.43827100      0.00000000
 C                -1.27777800     -0.99319400      0.00000000
 C                 1.27783200     -0.99315800      0.00000000
 C                 0.00000000      1.18358100      0.00000000
 C                 0.00003400     -1.75005900      0.00000000
 C                -2.57718100      1.13144000      0.00000000
 C                 2.57710600      1.13156500      0.00000000
 C                -2.46253800     -1.74169400      0.00000000
 C                 2.46264400     -1.74157600      0.00000000
 C                -3.75555900      0.29489600      0.00000000
 C                 3.75554800      0.29509800      0.00000000
 C                -3.70384500     -1.08699900      0.00000000
 C                 3.70391600     -1.08679500      0.00000000
 H                -2.40804800     -2.82750600      0.00000000
 H                 2.40823500     -2.82739000      0.00000000
 H                -4.71609900      0.81301400      0.00000000
 H                 4.71605200      0.81328200      0.00000000
 H                -4.62679300     -1.66928100      0.00000000
 H                 4.62690100     -1.66901900      0.00000000

Excited State   2:      Singlet-A'     1.7374 eV  713.61 nm  f=0.1597  <S**2>=0.000
      61 -> 63         0.70367


9,10-dioxo-9,10-dihydroanthracene-1,8-bis(olate) (CZ) - BLYP/6-311++G(2df,p) implicit + explicit solvent

Geometry
-2 1
 O                 0.31369400      1.76764500     -0.75570700
 O                -0.71489600     -3.45323900     -0.37826100
 O                -2.36816700      2.38147400     -0.10308000
 O                 2.86149900      1.38885900      0.37564300
 C                -1.35950700      0.14969100     -0.22884000
 C                 1.13298600     -0.32411200      0.05987800
 C                -1.62931600     -1.25296100     -0.22508700
 C                 0.85250200     -1.72379500      0.12362900
 C                 0.04874700      0.61099500     -0.32875700
 C                -0.51055500     -2.23131600     -0.18797400
 C                -2.47923100      1.08281800     -0.19280600
 C                 2.47933200      0.14009100      0.37682200
 C                -2.93814100     -1.75290600     -0.25466500
 C                 1.83591500     -2.65931400      0.46900900
 C                -3.79726500      0.50726800     -0.23097900
 C                 3.43541100     -0.86911800      0.75141000
 C                -4.02058000     -0.86041100     -0.26437600
 C                 3.12904200     -2.21965500      0.79191000
 H                -3.10237800     -2.82784800     -0.26288300
 H                 1.58551800     -3.71718500      0.49649600
 H                -4.63734600      1.20357300     -0.22214600
 H                 4.43823200     -0.52237100      1.00558700
 H                -5.04163800     -1.24412400     -0.28735800
 H                 3.89416100     -2.94321600      1.07699200
 O                -1.05324500      3.57234700      1.93715300
 H                -1.50559000      3.09904200      1.17415100
 H                -1.78149100      3.84162000      2.52492700
 O                 3.60842600      2.67837600     -1.89272000
 H                 3.31464900      2.18335700     -1.07156200
 H                 4.58134800      2.65979000     -1.85346000

Excited State   2:      Singlet-A      1.8206 eV  681.00 nm  f=0.1479  <S**2>=0.000
      71 -> 73        -0.32932
      72 -> 73         0.62038


9,10-dioxo-9,10-dihydroanthracene-1,8-bis(olate) (CZ) - BLYP/aug-cc-pVDZ gas phase

Geometry
-2 1
 O                 2.46500300      0.00000000      0.00000000
 O                -3.00562400      0.00000000      0.00000000
 O                 2.42572600     -2.79390000      0.00000000
 O                 2.42572600      2.79390000      0.00000000
 C                 0.44950100     -1.30063700      0.00000000
 C                 0.44950100      1.30063700      0.00000000
 C                -0.98260900     -1.29076300      0.00000000
 C                -0.98260900      1.29076300      0.00000000
 C                 1.21447500      0.00000000      0.00000000
 C                -1.74672200      0.00000000      0.00000000
 C                 1.16347400     -2.61807400      0.00000000
 C                 1.16347400      2.61807400      0.00000000
 C                -1.75934400     -2.47692600      0.00000000
 C                -1.75934400      2.47692600      0.00000000
 C                 0.28510100     -3.79604900      0.00000000
 C                 0.28510100      3.79604900      0.00000000
 C                -1.10782300     -3.72850300      0.00000000
 C                -1.10782300      3.72850300      0.00000000
 H                -2.85085500     -2.39052700      0.00000000
 H                -2.85085500      2.39052700      0.00000000
 H                 0.80679100     -4.76620700      0.00000000
 H                 0.80679100      4.76620700      0.00000000
 H                -1.70583300     -4.65761100      0.00000000
 H                -1.70583300      4.65761100      0.00000000

Excited State   5:      Singlet-?Sym    1.4662 eV  845.61 nm  f=0.0647  <S**2>=0.000
      61 -> 63         0.70269
 

9,10-dioxo-9,10-dihydroanthracene-1,8-bis(olate) (CZ) - BLYP/aug-cc-pVDZ implicit solvent

Geometry
-2 1
 O                 0.20010500      0.00055700     -2.42975200
 O                 0.13466900      0.00084300      3.04360400
 O                -0.01343100      2.75016800     -2.40692800
 O                -0.01342200     -2.74905300     -2.40663600
 C                 0.03801200      1.28850900     -0.41548900
 C                 0.03801200     -1.28718500     -0.41535300
 C                 0.03528100      1.28313500      1.02354500
 C                 0.03528600     -1.28166200      1.02368000
 C                 0.09647100      0.00062300     -1.15982000
 C                 0.07635400      0.00077600      1.78189200
 C                -0.00801500      2.58658000     -1.11298500
 C                -0.00802000     -2.58533000     -1.11271200
 C                -0.00363000      2.47398200      1.77633000
 C                -0.00361300     -2.47243100      1.77658900
 C                -0.05894500      3.77055400     -0.27436600
 C                -0.05892700     -3.76921800     -0.27397100
 C                -0.05426300      3.72059500      1.11654000
 C                -0.05423700     -3.71911300      1.11693000
 H                 0.00156200      2.42180400      2.86905800
 H                 0.00158400     -2.42013900      2.86931100
 H                -0.10010800      4.73653900     -0.79621600
 H                -0.10008300     -4.73525800     -0.79572100
 H                -0.09033700      4.64996800      1.70098400
 H                -0.09029800     -4.64842600      1.70147100

Excited State   2:      Singlet-?Sym    1.7101 eV  724.99 nm  f=0.1569  <S**2>=0.000
      61 -> 63         0.70366
 


9,10-dioxo-9,10-dihydroanthracene-1,8-bis(olate) (CZ) - BLYP/aug-cc-pVDZ implicit + explicit solvent

Geometry
-2 1
 O                 0.66860800      0.04629100     -2.16990600
 O                -0.39842400     -0.00079500      3.19231700
 O                 0.46604700      2.80909000     -2.16303600
 O                 0.45178500     -2.72008200     -2.21341500
 C                 0.14324600      1.31729100     -0.21241500
 C                 0.14296700     -1.26018600     -0.23525300
 C                -0.12808800      1.29942500      1.20064800
 C                -0.12351200     -1.26637700      1.17901300
 C                 0.33631500      0.03499800     -0.94437200
 C                -0.22608800      0.01011000      1.94179700
 C                 0.23035100      2.61871100     -0.89049400
 C                 0.22719800     -2.55020100     -0.93565800
 C                -0.30765800      2.48303800      1.94330000
 C                -0.29580300     -2.46236800      1.90322500
 C                 0.03015500      3.79568000     -0.06880100
 C                 0.03670700     -3.74088300     -0.13151300
 C                -0.22833700      3.73475300      1.29772800
 C                -0.21427900     -3.70314700      1.23726600
 H                -0.50893400      2.42108300      3.01679100
 H                -0.49333300     -2.41800300      2.97827300
 H                 0.09372300      4.76565200     -0.57999300
 H                 0.10007700     -4.70230500     -0.65861700
 H                -0.37060100      4.65996300      1.87205400
 H                -0.34992100     -4.63809600      1.79725700
 O                 0.96690800     -1.93471000     -4.77893600
 H                 0.92790700     -2.81989800     -5.18751300
 H                 0.77286700     -2.10936700     -3.81547200
 O                 1.01790500      2.07780800     -4.73790600
 H                 0.99561800      2.97079600     -5.13031100
 H                 0.80944100      2.23599200     -3.77481300

Excited State   4:      Singlet-?Sym    1.5130 eV  819.48 nm  f=0.0660  <S**2>=0.000
      71 -> 73         0.70272
 


9,10-dioxo-9,10-dihydroanthracene-1,8-bis(olate) (CZ) - BLYP/aug-cc-pVTZ gas phase

Geometry
-2 1
 O                 2.45227000      0.00000000      0.00000000
 O                -2.99364800      0.00000000      0.00000000
 O                 2.41211100     -2.78331600      0.00000000
 O                 2.41211100      2.78331600      0.00000000
 C                 0.44498000     -1.29542800      0.00000000
 C                 0.44497900      1.29542800      0.00000000
 C                -0.97909000     -1.28539400      0.00000000
 C                -0.97908900      1.28539400      0.00000000
 C                 1.20767100      0.00000000      0.00000000
 C                -1.74078100      0.00000000      0.00000000
 C                 1.15575500     -2.60752800      0.00000000
 C                 1.15575500      2.60752800      0.00000000
 C                -1.75049700     -2.46516800      0.00000000
 C                -1.75049700      2.46516800      0.00000000
 C                 0.27996900     -3.77862600      0.00000000
 C                 0.27996900      3.77862600      0.00000000
 C                -1.10356400     -3.70967600      0.00000000
 C                -1.10356400      3.70967600      0.00000000
 H                -2.83335700     -2.37894000      0.00000000
 H                -2.83335700      2.37894000      0.00000000
 H                 0.79599700     -4.74104000      0.00000000
 H                 0.79599700      4.74104000      0.00000000
 H                -1.69736500     -4.63053000      0.00000000
 H                -1.69736500      4.63053000      0.00000000

Excited State   9:      Singlet-?Sym    1.4875 eV  833.48 nm  f=0.0732  <S**2>=0.000
      61 -> 63         0.70400
 

9,10-dioxo-9,10-dihydroanthracene-1,8-bis(olate) (CZ) - BLYP/aug-cc-pVTZ implicit solvent

Geometry
-2 1
 O                 0.23091200      0.00055700     -2.41751700
 O                 0.24468400      0.00084200      3.02475900
 O                 0.00871800      2.74082300     -2.39294100
 O                 0.00873100     -2.73970500     -2.39265000
 C                 0.05777100      1.28284100     -0.41186600
 C                 0.05776500     -1.28151600     -0.41173000
 C                 0.05725600      1.27728800      1.01898000
 C                 0.05725900     -1.27581500      1.01911400
 C                 0.12496000      0.00062300     -1.15438400
 C                 0.13148500      0.00077600      1.77349900
 C                -0.00237400      2.57533600     -1.10533400
 C                -0.00239400     -2.57408400     -1.10506200
 C                -0.00842200      2.45898000      1.76815600
 C                -0.00840600     -2.45743000      1.76841300
 C                -0.08788400      3.74966100     -0.26805200
 C                -0.08786800     -3.74832500     -0.26765800
 C                -0.08888100      3.69743100      1.11358800
 C                -0.08885400     -3.69595100      1.11397500
 H                -0.00348600      2.40463300      2.85216600
 H                -0.00346100     -2.40297100      2.85241700
 H                -0.14800000      4.70726800     -0.78405300
 H                -0.14797400     -4.70598600     -0.78356100
 H                -0.15078800      4.61678600      1.69462200
 H                -0.15074200     -4.61524600      1.69510700

Excited State   2:      Singlet-?Sym    1.7386 eV  713.12 nm  f=0.1575  <S**2>=0.000
      61 -> 63         0.70295
 

9,10-dioxo-9,10-dihydroanthracene-1,8-bis(olate) (CZ) - BLYP/aug-cc-pVTZ implicit + explicit solvent

Geometry
-2 1
 O                 0.65453300      0.04383400     -2.14003000
 O                -0.37576900     -0.00016400      3.14853300
 O                 0.46190000      2.76577900     -2.13647000
 O                 0.45358800     -2.67799600     -2.18345900
 C                 0.14469800      1.30500000     -0.20920000
 C                 0.14432200     -1.24915000     -0.23065100
 C                -0.12189700      1.28843600      1.18479700
 C                -0.11917800     -1.25591300      1.16402900
 C                 0.33507600      0.03391300     -0.93618500
 C                -0.21485900      0.01008100      1.92169800
 C                 0.22959600      2.58505200     -0.88206400
 C                 0.22755200     -2.51783900     -0.92505500
 C                -0.30240300      2.45236300      1.91817900
 C                -0.29525500     -2.43190800      1.87896500
 C                 0.03008900      3.74832200     -0.07003700
 C                 0.03390700     -3.69457000     -0.13117500
 C                -0.22551400      3.68882000      1.27679600
 C                -0.21718000     -3.65757500      1.21734600
 H                -0.50119700      2.39095600      2.97676900
 H                -0.49162500     -2.38783400      2.93886700
 H                 0.09180400      4.70417800     -0.57510400
 H                 0.09543500     -4.64199900     -0.65188000
 H                -0.36749400      4.60152000      1.84173400
 H                -0.35517900     -4.57970500      1.76778400
 O                 0.96891700     -1.93507400     -4.73694000
 H                 0.92521300     -2.80181700     -5.15507600
 H                 0.77547700     -2.10607900     -3.78736200
 O                 1.00664800      2.08153300     -4.70090200
 H                 0.97962200      2.95700100     -5.10178100
 H                 0.80201900      2.23509900     -3.75088100

Excited State   2:      Singlet-?Sym    1.8557 eV  668.14 nm  f=0.1566  <S**2>=0.000
      71 ->  73        0.70300
 

2,6-dihydroxyanthracene-9,10-dione (H2AFV) - BLYP/6-31++G(d,p) gas phase

Geometry
0 1
 O                -0.42153500     -2.70324800     -0.00018900
 O                 0.42153500      2.70324800      0.00018700
 O                -5.08665100     -0.57845100     -0.00007200
 O                 5.08665100      0.57845100      0.00009100
 C                -1.37238200     -0.50370600     -0.00005500
 C                 1.37238200      0.50370600      0.00004400
 C                -1.15599600      0.90261200      0.00005700
 C                 1.15599600     -0.90261200     -0.00006800
 C                -0.21996000     -1.47354800     -0.00013700
 C                 0.21996000      1.47354800      0.00011400
 C                -2.68264800     -1.01645900     -0.00009800
 C                 2.68264800      1.01645900      0.00009600
 C                -2.27553800      1.76967900      0.00011800
 C                 2.27553700     -1.76967900     -0.00011900
 C                -3.78116200     -0.13710000     -0.00003300
 C                 3.78116200      0.13710000      0.00004200
 C                -3.57787100      1.26364400      0.00007500
 C                 3.57787000     -1.26364400     -0.00006500
 H                -2.81616200     -2.10219700     -0.00018400
 H                 2.81616300      2.10219700      0.00018200
 H                -2.09653200      2.84662900      0.00020300
 H                 2.09653200     -2.84662900     -0.00020400
 H                -4.44565400      1.92630200      0.00012300
 H                 4.44565400     -1.92630200     -0.00010600
 H                -5.10299200     -1.55636700     -0.00014500
 H                 5.10299200      1.55636700      0.00016400

Excited State  11:      Singlet-A      4.4274 eV  280.04 nm  f=0.1492  <S**2>=0.000
      56 -> 63        -0.18675
      57 -> 66         0.13863
      58 -> 64         0.61868
      58 -> 65        -0.10790
      61 -> 64        -0.10313
      61 -> 65        -0.16006


2,6-dihydroxyanthracene-9,10-dione (H2AFV) - BLYP/6-31++G(d,p) implicit solvent

Geometry
0 1
 O                -0.41929800     -2.70725200      0.00066300
 O                 0.41929800      2.70725100     -0.00064300
 O                -5.08763800     -0.58232800     -0.00021500
 O                 5.08763800      0.58232800     -0.00002700
 C                -1.37173300     -0.50640400     -0.00007300
 C                 1.37173300      0.50640400      0.00021700
 C                -1.15289000      0.90339300      0.00028900
 C                 1.15289000     -0.90339300     -0.00014100
 C                -0.21809500     -1.46571400     -0.00068900
 C                 0.21809500      1.46571400      0.00099400
 C                -2.68206500     -1.01576700     -0.00012300
 C                 2.68206500      1.01576700      0.00013200
 C                -2.27364500      1.76926900      0.00016500
 C                 2.27364500     -1.76926900     -0.00016000
 C                -3.78069300     -0.13276400     -0.00008300
 C                 3.78069300      0.13276400     -0.00003700
 C                -3.57724900      1.26639500      0.00001600
 C                 3.57724900     -1.26639500     -0.00013900
 H                -2.84853700     -2.09502000     -0.00033700
 H                 2.84853600      2.09502000      0.00035000
 H                -2.11083000      2.84819100      0.00036100
 H                 2.11083100     -2.84819100     -0.00035300
 H                -4.43902200      1.93680800      0.00003200
 H                 4.43902200     -1.93680800     -0.00025600
 H                -5.10419200     -1.56383500     -0.00031900
 H                 5.10419200      1.56383500      0.00009500

Excited State  11:      Singlet-A      4.3475 eV  285.18 nm  f=0.2051  <S**2>=0.000
      56 -> 63        -0.20598
      57 -> 66        -0.11844
      58 -> 64         0.63368
      62 -> 65        -0.12214


2,6-dihydroxyanthracene-9,10-dione (H2AFV) - BLYP/6-31++G(d,p) implicit + explicit solvent

Geometry
0 1
 O                 1.15436100      2.48609900     -0.00193400
 O                -1.15436800     -2.48609800      0.00184200
 O                 5.04622300     -0.85097200     -0.00345000
 O                -5.04623200      0.85096100      0.00348600
 C                 1.45855600      0.10588800     -0.00127600
 C                -1.45856400     -0.10588600      0.00129600
 C                 0.85512200     -1.18809300     -0.00021700
 C                -0.85513000      1.18809500      0.00025400
 C                 0.61547700      1.34785800     -0.00111700
 C                -0.61548500     -1.34785600      0.00113400
 C                 2.85804200      0.23242700     -0.00225000
 C                -2.85804800     -0.23242700      0.00226100
 C                 1.69391800     -2.33040900     -0.00028600
 C                -1.69392900      2.33041000      0.00033700
 C                 3.67723200     -0.91999600     -0.00196600
 C                -3.67724300      0.91999400      0.00199500
 C                 3.08458100     -2.20775300     -0.00111600
 C                -3.08459200      2.20775200      0.00116200
 H                 3.31193200      1.22434600     -0.00338000
 H                -3.31193700     -1.22434500      0.00337800
 H                 1.23878700     -3.32233800      0.00035300
 H                -1.23880000      3.32233900     -0.00027400
 H                 3.72565100     -3.09188900     -0.00115600
 H                -3.72566200      3.09188800      0.00122200
 H                 5.37800200      0.10380800     -0.00262400
 H                -5.37800200     -0.10383000      0.00270700
 O                -6.21622000     -1.57857400      0.02624700
 H                -6.15356300     -2.00808300     -0.85176300
 H                -5.74964000     -2.19247300      0.63015900
 O                 6.21624700      1.57857000     -0.02636100
 H                 5.74903200      2.19220200     -0.63005500
 H                 6.15449600      2.00845600      0.85152500

Excited State  13:      Singlet-A      4.3478 eV  285.16 nm  f=0.1959  <S**2>=0.000
      64 -> 73         0.22537
      67 -> 76         0.11392
      68 -> 74         0.62634
      72 -> 75        -0.13535


2,6-dihydroxyanthracene-9,10-dione (H2AFV) - BLYP/6-311++G(2df,p) gas phase

Geometry
0 1
 O                 0.41559200      2.66226000     -0.00025600
 O                -0.41559200     -2.66225900      0.00019100
 O                 5.02668800      0.57338900      0.00009300
 O                -5.02668800     -0.57339000      0.00024900
 C                 1.36112700      0.49527600     -0.00014200
 C                -1.36112700     -0.49527600     -0.00004900
 C                 1.14698200     -0.89044100     -0.00004000
 C                -1.14698200      0.89044200     -0.00015300
 C                 0.21838500      1.45822600     -0.00029800
 C                -0.21838500     -1.45822600     -0.00010300
 C                 2.65546400      1.00260500     -0.00010100
 C                -2.65546300     -1.00260500      0.00008800
 C                 2.25150700     -1.74835600      0.00011100
 C                -2.25150700      1.74835600     -0.00011900
 C                 3.74160200      0.13566200      0.00004600
 C                -3.74160200     -0.13566300      0.00012000
 C                 3.53758100     -1.24778800      0.00015300
 C                -3.53758200      1.24778800      0.00001600
 H                 2.78958100      2.07863700     -0.00018600
 H                -2.78958100     -2.07863700      0.00016200
 H                 2.07393700     -2.81592700      0.00018700
 H                -2.07393800      2.81592700     -0.00020100
 H                 4.39817000     -1.90450100      0.00026700
 H                -4.39817000      1.90450100      0.00004300
 H                 5.05108800      1.53721300      0.00001200
 H                -5.05108700     -1.53721300      0.00031000

Excited State  13:      Singlet-A      4.5377 eV  273.23 nm  f=0.1613  <S**2>=0.000
      56 -> 63         0.14818
      57 -> 63        -0.11621
      57 -> 65         0.13846
      58 -> 64         0.62536
      58 -> 66        -0.11202
      61 -> 66        -0.16159


2,6-dihydroxyanthracene-9,10-dione (H2AFV) - BLYP/6-311++G(2df,p) implicit solvent

Geometry
0 1
 O                -0.41680000     -2.69294800     -0.00021000
 O                 0.41680000      2.69294800      0.00030900
 O                -5.06727100     -0.58101100     -0.00034800
 O                 5.06727100      0.58101100     -0.00020400
 C                -1.36749000     -0.50331500      0.00011200
 C                 1.36749000      0.50331500      0.00020000
 C                -1.14994200      0.89919900      0.00021200
 C                 1.14994200     -0.89919900      0.00010500
 C                -0.21708000     -1.46172200      0.00024900
 C                 0.21708000      1.46172200      0.00041400
 C                -2.67209100     -1.00905500     -0.00008200
 C                 2.67209000      1.00905500      0.00010000
 C                -2.26579800      1.76071700      0.00011600
 C                 2.26579800     -1.76071700     -0.00010900
 C                -3.76589300     -0.13193600     -0.00017000
 C                 3.76589300      0.13193600     -0.00010000
 C                -3.56203000      1.26029300     -0.00007300
 C                 3.56203000     -1.26029300     -0.00020600
 H                -2.83943800     -2.08532400     -0.00015400
 H                 2.83943700      2.08532400      0.00018000
 H                -2.10364500      2.83670900      0.00019000
 H                 2.10364600     -2.83670900     -0.00018000
 H                -4.42187900      1.92857300     -0.00014700
 H                 4.42188000     -1.92857300     -0.00036000
 H                -5.08269600     -1.55926600     -0.00040700
 H                 5.08269600      1.55926600     -0.00010400

Excited State  11:      Singlet-A      4.3800 eV  283.07 nm  f=0.2131  <S**2>=0.000
      56 -> 63        -0.17810
      57 -> 66         0.11785
      58 -> 64         0.64048
      62 -> 65         0.12660


2,6-dihydroxyanthracene-9,10-dione (H2AFV) - BLYP/6-311++G(2df,p) implicit + explicit solvent

Geometry
0 1
 O                -1.14758400      2.47302800      0.00126600
 O                 1.14757300     -2.47303400      0.00111200
 O                -5.02665600     -0.84760100     -0.00621300
 O                 5.02664700      0.84759700     -0.00634800
 C                -1.45366400      0.10413600     -0.00224800
 C                 1.45365400     -0.10414200     -0.00229900
 C                -0.85362200     -1.18300900     -0.00299400
 C                 0.85361200      1.18300300     -0.00295400
 C                -0.61330400      1.34426300     -0.00101800
 C                 0.61329400     -1.34426900     -0.00112000
 C                -2.84661300      0.22935700     -0.00302400
 C                 2.84660300     -0.22936200     -0.00312300
 C                -1.68901600     -2.31957100     -0.00527200
 C                 1.68900500      2.31956500     -0.00520800
 C                -3.66274700     -0.91582700     -0.00511000
 C                 3.66273600      0.91582200     -0.00517900
 C                -3.07195200     -2.19701700     -0.00667600
 C                 3.07194100      2.19701200     -0.00666700
 H                -3.29884900      1.21863400     -0.00237600
 H                 3.29883900     -1.21863900     -0.00255000
 H                -1.23540500     -3.30889100     -0.00614500
 H                 1.23539400      3.30888500     -0.00601900
 H                -3.71174700     -3.07858900     -0.00862300
 H                 3.71173500      3.07858500     -0.00860000
 H                -5.35931100      0.10099900     -0.00216900
 H                 5.35930300     -0.10100300     -0.00232700
 O                 6.15020400     -1.63154400      0.00525000
 H                 6.85144700     -1.61799100     -0.67432100
 H                 6.63301000     -1.71685500      0.84969700
 O                -6.15014600      1.63157000      0.00550300
 H                -6.85159000      1.61796900     -0.67385700
 H                -6.63269700      1.71700200      0.85008300

Excited State  13:      Singlet-A      4.3821 eV  282.93 nm  f=0.2061  <S**2>=0.000
      64 -> 73        -0.19245
      67 -> 76         0.11411
      68 -> 74         0.63523
      72 -> 75         0.13971


2,6-dihydroxyanthracene-9,10-dione (H2AFV) - BLYP/aug-cc-pVDZ gas phase

Geometry
0 1
 O                -0.42002700      2.70207900      0.00020700
 O                 0.42002700     -2.70207900     -0.00018000
 O                -5.09036700      0.57845700      0.00006100
 O                 5.09036800     -0.57845600     -0.00009800
 C                -1.37347800      0.50469100      0.00007200
 C                 1.37347800     -0.50469100     -0.00002700
 C                -1.15729600     -0.90220600     -0.00003900
 C                 1.15729600      0.90220600      0.00008500
 C                -0.21964200      1.47506500      0.00016400
 C                 0.21964200     -1.47506400     -0.00008500
 C                -2.68515300      1.01770900      0.00010600
 C                 2.68515300     -1.01770800     -0.00008800
 C                -2.27775000     -1.76990400     -0.00010900
 C                 2.27775000      1.76990400      0.00012600
 C                -3.78387300      0.13791000      0.00003200
 C                 3.78387300     -0.13791000     -0.00004200
 C                -3.58072900     -1.26364100     -0.00007500
 C                 3.58072800      1.26364100      0.00006400
 H                -2.82171700      2.10678100      0.00019200
 H                 2.82171800     -2.10678000     -0.00017100
 H                -2.09999800     -2.85077700     -0.00019300
 H                 2.09999700      2.85077700      0.00021100
 H                -4.45195100     -1.92874400     -0.00013000
 H                 4.45195100      1.92874500      0.00009700
 H                -5.10223400      1.55506400      0.00013500
 H                 5.10223500     -1.55506300     -0.00016800

Excited State  11:      Singlet-?Sym    4.3923 eV  282.28 nm  f=0.1543  <S**2>=0.000
      56 -> 63        -0.16876
      57 -> 63         0.10734
      57 -> 66        -0.13797
      58 -> 64         0.62111
      58 -> 65        -0.11297
      61 -> 64        -0.10267
      61 -> 65        -0.16083
 

2,6-dihydroxyanthracene-9,10-dione (H2AFV) - BLYP/aug-cc-pVDZ implicit solvent

Geometry
0 1
 O                -0.41765500     -2.70586700     -0.00027100
 O                 0.41765500      2.70586800      0.00025600
 O                -5.09001700     -0.58265100     -0.00009700
 O                 5.09001700      0.58265100      0.00004900
 C                -1.37266600     -0.50741500     -0.00004300
 C                 1.37266600      0.50741500      0.00004500
 C                -1.15420400      0.90280900      0.00005400
 C                 1.15420400     -0.90280800     -0.00005200
 C                -0.21762800     -1.46741600     -0.00006500
 C                 0.21762800      1.46741700      0.00008900
 C                -2.68419800     -1.01724300     -0.00010000
 C                 2.68419800      1.01724300      0.00008400
 C                -2.27590800      1.76931200      0.00010500
 C                 2.27590800     -1.76931200     -0.00012100
 C                -3.78301300     -0.13384400     -0.00005200
 C                 3.78301300      0.13384400      0.00001900
 C                -3.58003100      1.26624900      0.00005100
 C                 3.58003100     -1.26624900     -0.00008400
 H                -2.85311300     -2.09990600     -0.00017500
 H                 2.85311400      2.09990600      0.00016000
 H                -2.11409800      2.85211700      0.00017800
 H                 2.11409800     -2.85211700     -0.00019400
 H                -4.44589900      1.93809900      0.00008500
 H                 4.44589800     -1.93809900     -0.00013000
 H                -5.10098200     -1.56267300     -0.00017400
 H                 5.10098200      1.56267300      0.00012800

Excited State  11:      Singlet-?Sym    4.3206 eV  286.96 nm  f=0.2097  <S**2>=0.000
      56 -> 63        -0.18528
      57 -> 66         0.11910
      58 -> 64         0.63845
      62 -> 65         0.12486
 

2,6-dihydroxyanthracene-9,10-dione (H2AFV) - BLYP/aug-cc-pVDZ implicit + explicit solvent

Geometry
0 1
 O                 1.17941600     -2.46941000      0.02396000
 O                -1.10915600      2.50795700      0.03642900
 O                 5.08618500      0.85444000     -0.05931100
 O                -5.01692700     -0.81736300      0.00790600
 C                 1.49459500     -0.09181000      0.00232100
 C                -1.42479100      0.13037900      0.02015000
 C                 0.89511500      1.20420300      0.00619900
 C                -0.82515000     -1.16564100      0.01760700
 C                 0.64636100     -1.33200600      0.01616600
 C                -0.57634600      1.37055900      0.02268800
 C                 2.89475300     -0.22331500     -0.01578200
 C                -2.82511900      0.26159800      0.01920000
 C                 1.73820700      2.34467000     -0.00740700
 C                -1.66838200     -2.30604900      0.01498900
 C                 3.71762500      0.92708300     -0.03445200
 C                -3.64795300     -0.88844600      0.01329300
 C                 3.12889800      2.21745800     -0.02820800
 C                -3.05923900     -2.17884200      0.01200600
 H                 3.34683200     -1.22022300     -0.01795500
 H                -3.27816400      1.25757600      0.02140500
 H                 1.28616700      3.34203000     -0.00360100
 H                -1.21649000     -3.30347800      0.01347800
 H                 3.77557800      3.10248100     -0.04091500
 H                -3.70596600     -3.06392600      0.00800900
 H                 5.40223500     -0.10289600     -0.06730500
 H                -5.34275200      0.13622800      0.00717500
 O                -6.10979000      1.66603000      0.00454600
 H                -6.81839500      1.65831200     -0.66999400
 H                -6.59205200      1.76301500      0.85006700
 O                 6.09127000     -1.65691300     -0.15127600
 H                 6.93754100     -1.69047800      0.33765000
 H                 5.50638800     -2.26555100      0.34247900

Excited State  13:      Singlet-?Sym    4.3220 eV  286.86 nm  f=0.2011  <S**2>=0.000
      64 -> 73        -0.20127
      67 -> 76        -0.11484
      68 -> 74         0.63280
      72 -> 75         0.13798
 

2,6-dihydroxyanthracene-9,10-dione (H2AFV) - BLYP/aug-cc-pVTZ gas phase

Geometry
0 1
 O                 0.41999500     -2.68997300      0.00019400
 O                -0.41999500      2.68997200     -0.00025800
 O                 5.06743500     -0.57709800      0.00003300
 O                -5.06743500      0.57709800     -0.00012200
 C                 1.36767500     -0.50012300      0.00002000
 C                -1.36767600      0.50012300     -0.00007300
 C                 1.15231500      0.89862500     -0.00008300
 C                -1.15231500     -0.89862600      0.00003000
 C                 0.21942100     -1.46967900      0.00008000
 C                -0.21942100      1.46967800     -0.00011600
 C                 2.67228400     -1.00868600      0.00006300
 C                -2.67228400      1.00868600     -0.00012700
 C                 2.26669300      1.76104400     -0.00014900
 C                -2.26669300     -1.76104400      0.00008100
 C                 3.76579000     -0.13543000     -0.00000100
 C                -3.76578900      0.13543000     -0.00007600
 C                 3.56171800      1.25803100     -0.00010900
 C                -3.56171800     -1.25803100      0.00002800
 H                 2.80805200     -2.08941200      0.00014300
 H                -2.80805200      2.08941100     -0.00020600
 H                 2.08977400      2.83338000     -0.00022800
 H                -2.08977400     -2.83338000      0.00016000
 H                 4.42507800      1.91868700     -0.00015700
 H                -4.42507800     -1.91868700      0.00006500
 H                 5.08042300     -1.55075500      0.00010800
 H                -5.08042300      1.55075500     -0.00019300

Excited State  13:      Singlet-?Sym    4.4478 eV  278.76 nm  f=0.1563  <S**2>=0.000
      56 ->  63        0.16328
      57 ->  63       -0.10901
      57 ->  66        0.13649
      58 ->  64        0.62237
      58 ->  65       -0.11301
      61 ->  64        0.10152
      61 ->  65        0.16267
 


2,6-dihydroxyanthracene-9,10-dione (H2AFV) - BLYP/aug-cc-pVTZ implicit solvent

Geometry
0 1
 O                -0.41724200     -2.69359100     -0.00017700
 O                 0.41724200      2.69359200      0.00033500
 O                -5.06734400     -0.58108600     -0.00037200
 O                 5.06734400      0.58108600     -0.00022600
 C                -1.36683700     -0.50308900      0.00015800
 C                 1.36683700      0.50308900      0.00024600
 C                -1.14929000      0.89914400      0.00025800
 C                 1.14929000     -0.89914300      0.00015100
 C                -0.21719400     -1.46179300      0.00031700
 C                 0.21719400      1.46179300      0.00048800
 C                -2.67127900     -1.00842200     -0.00006000
 C                 2.67127900      1.00842300      0.00012300
 C                -2.26485500      1.76040300      0.00013800
 C                 2.26485500     -1.76040300     -0.00008800
 C                -3.76492600     -0.13153600     -0.00017000
 C                 3.76492700      0.13153700     -0.00010000
 C                -3.56093400      1.26034200     -0.00007300
 C                 3.56093500     -1.26034200     -0.00020700
 H                -2.83870000     -2.08281700     -0.00013200
 H                 2.83870000      2.08281800      0.00020300
 H                -2.10347600      2.83460800      0.00021300
 H                 2.10347600     -2.83460700     -0.00015900
 H                -4.41905000      1.92772700     -0.00016500
 H                 4.41905000     -1.92772600     -0.00037900
 H                -5.08003400     -1.55813400     -0.00042700
 H                 5.08003400      1.55813500     -0.00012600

Excited State  11:      Singlet-?Sym    4.3760 eV  283.33 nm  f=0.2139  <S**2>=0.000
      56 ->  63        0.17862
      57 ->  66       -0.11831
      58 ->  64        0.64017
      62 ->  65        0.12673
 

2,6-dihydroxyanthracene-9,10-dione (H2AFV) - BLYP/aug-cc-pVTZ implicit + explicit solvent

Geometry
0 1
 O                -1.13891200      2.47769300      0.00557600
 O                 1.13709300     -2.47892800      0.00780400
 O                -5.03102700     -0.82768900     -0.00484700
 O                 5.02928000      0.82687200     -0.00514900
 C                -1.45343700      0.10946800      0.00161300
 C                 1.45165700     -0.11070000      0.00183300
 C                -0.85868700     -1.17981200      0.00165000
 C                 0.85687600      1.17857500      0.00036300
 C                -0.60884300      1.34624600      0.00285700
 C                 0.60704400     -1.34748400      0.00424600
 C                -2.84557800      0.23995800     -0.00006300
 C                 2.84381200     -0.24120600      0.00054700
 C                -1.69853700     -2.31261800     -0.00078700
 C                 1.69668900      2.31139000     -0.00323200
 C                -3.66647500     -0.90160200     -0.00267600
 C                 3.66462500      0.90037400     -0.00315500
 C                -3.08068700     -2.18479900     -0.00323800
 C                 3.07883800      2.18355400     -0.00529500
 H                -3.29307300      1.22937100     -0.00046600
 H                 3.29145600     -1.23051200      0.00177300
 H                -1.25018700     -3.30230800     -0.00097300
 H                 1.24833400      3.30107600     -0.00470300
 H                -3.72254800     -3.06249700     -0.00542000
 H                 3.72069600      3.06125400     -0.00840800
 H                -5.35655900      0.12227500     -0.00023700
 H                 5.35608300     -0.12264500     -0.00087600
 O                 6.13964600     -1.65755900      0.00483500
 H                 6.84080700     -1.63851900     -0.67293700
 H                 6.62267100     -1.73627300      0.84836400
 O                -6.13218900      1.65956100     -0.01024100
 H                -7.01040600      1.55909900     -0.42221400
 H                -6.32446800      1.90781000      0.91287500

Excited State  13:      Singlet-?Sym    4.3776 eV  283.22 nm  f=0.2036  <S**2>=0.000
      64 ->  73       -0.19341
      67 ->  76        0.11396
      68 ->  74        0.63501
      72 ->  75        0.14013
 

6-hydroxy-9,10-dioxo-9,10-dihydroanthracen-2-olate (HAFV) - BLYP/6-31++G(d,p) gas phase

Geometry
-1 1
 O                -0.39555500     -2.70964200      0.00041200
 O                 0.41771100      2.73827100     -0.00039900
 O                -5.03935400     -0.62971500      0.00007900
 O                 5.08545400      0.66782400      0.00049800
 C                -1.31336400     -0.49765300     -0.00031200
 C                 1.41440200      0.53624700     -0.00005900
 C                -1.11867800      0.91055700      0.00002000
 C                 1.18191600     -0.89175000     -0.00040500
 C                -0.15013600     -1.46586500     -0.00101100
 C                 0.26263400      1.49712300      0.00026200
 C                -2.62349800     -1.01783300     -0.00024900
 C                 2.71377500      1.04537100      0.00009300
 C                -2.24638600      1.76388300      0.00024300
 C                 2.33124000     -1.74514700     -0.00008300
 C                -3.72885900     -0.15279600      0.00005400
 C                 3.90186000      0.19153100      0.00009500
 C                -3.54937400      1.24784600      0.00028600
 C                 3.62310100     -1.24637900      0.00016100
 H                -2.73622100     -2.10733300     -0.00054300
 H                 2.86383800      2.12752200      0.00027800
 H                -2.07240900      2.84246200      0.00047900
 H                 2.14897200     -2.82393700     -0.00019700
 H                -4.42415400      1.90267500      0.00051000
 H                 4.48673900     -1.91952900      0.00030600
 H                -5.00461500     -1.60658100     -0.00012700

Excited State  26:      Singlet-A      4.0876 eV  303.32 nm  f=0.2117  <S**2>=0.000
      57 -> 64         0.13219
      58 -> 64         0.18158
      61 -> 70         0.49709
      62 -> 68        -0.38331


6-hydroxy-9,10-dioxo-9,10-dihydroanthracen-2-olate (HAFV) - BLYP/6-31++G(d,p) implicit solvent

Geometry
-1 1
 O                 0.36974500     -2.71227900      0.00031500
 O                -0.43095000      2.72768400     -0.00040100
 O                 5.03869700     -0.61721600      0.00022500
 O                -5.08683300      0.68610600      0.00019600
 C                 1.31973000     -0.50611500     -0.00002100
 C                -1.41012900      0.52883800     -0.00013200
 C                 1.11755500      0.90618000     -0.00008100
 C                -1.18861900     -0.89254100     -0.00007200
 C                 0.15349600     -1.45865400     -0.00011000
 C                -0.25036900      1.48003000     -0.00011200
 C                 2.62726400     -1.02370700      0.00009700
 C                -2.70981000      1.04255500     -0.00017200
 C                 2.24650700      1.76181300     -0.00008100
 C                -2.33426300     -1.74279200      0.00012000
 C                 3.73418000     -0.15162600      0.00012000
 C                -3.88013000      0.19051300     -0.00025800
 C                 3.54673500      1.24915600      0.00002400
 C                -3.62747700     -1.23581400      0.00010200
 H                 2.78532400     -2.10433300      0.00015500
 H                -2.86149300      2.12450100     -0.00016200
 H                 2.09239900      2.84223800     -0.00013300
 H                -2.17795200     -2.82434100      0.00027100
 H                 4.41465300      1.91175100      0.00004500
 H                -4.48727600     -1.91232700      0.00031000
 H                 5.04104700     -1.59886300      0.00029400

Excited State  12:      Singlet-A      3.9709 eV  312.23 nm  f=0.2608  <S**2>=0.000
      56 -> 63        -0.11780
      60 -> 64         0.61669
      62 -> 65         0.19103
      62 -> 66         0.15865


6-hydroxy-9,10-dioxo-9,10-dihydroanthracen-2-olate (HAFV) - BLYP/6-31++G(d,p) implicit + explicit solvent

Geometry
-1 1
 O                -0.70937000     -2.36441800     -0.03068600
 O                 0.55927000      2.98409200      0.01011700
 O                -5.17814100      0.12014800      0.00818700
 O                 5.01351200      0.56531200     -0.03461300
 C                -1.46776700     -0.08564400     -0.00812600
 C                 1.34085900      0.70924000     -0.01541100
 C                -1.14264600      1.30450300      0.00145000
 C                 1.00095500     -0.68732500     -0.02395300
 C                -0.38814000     -1.13517100     -0.02154200
 C                 0.26644700      1.75704100     -0.00063000
 C                -2.81331600     -0.49112900     -0.00543300
 C                 2.67992500      1.11016300     -0.02006200
 C                -2.19628300      2.25276800      0.01315700
 C                 2.06805400     -1.63188500     -0.03553600
 C                -3.84979400      0.47035000      0.00607600
 C                 3.76629300      0.16110300     -0.03135000
 C                -3.53398400      1.85157600      0.01526200
 C                 3.40116300     -1.23612400     -0.03856900
 H                -3.05591000     -1.55472200     -0.01361000
 H                 2.92444800      2.17461100     -0.01367500
 H                -1.95194700      3.31653600      0.02081200
 H                 1.82223400     -2.69647100     -0.04219700
 H                -4.34165800      2.58664800      0.02450100
 H                 4.19963500     -1.98318200     -0.04758100
 H                -5.30010400     -0.88252800      0.01182500
 O                 7.11753200     -1.10584600      0.13520800
 H                 6.83672900     -2.00860500     -0.11242400
 H                 6.27725900     -0.54600100      0.05537500
 O                -5.74843400     -2.52620700      0.02998100
 H                -5.25537800     -2.97088300     -0.69027600
 H                -5.38085200     -2.91686500      0.84971100

Excited State  12:      Singlet-A      3.8524 eV  321.83 nm  f=0.2476  <S**2>=0.000
      66 -> 73         0.13257
      70 -> 74         0.64367
      70 -> 75         0.11765
      72 -> 75        -0.11247
      72 -> 76         0.10415


6-hydroxy-9,10-dioxo-9,10-dihydroanthracen-2-olate (HAFV) - BLYP/6-311++G(2df,p) gas phase

Geometry
-1 1
 O                 0.39008700     -2.66742500      0.00031100
 O                -0.40963100      2.69844600     -0.00029700
 O                 4.97690000     -0.62691400      0.00009100
 O                -5.02140300      0.65836600     -0.00015600
 C                 1.30120600     -0.48865100      0.00007900
 C                -1.40295000      0.52923600     -0.00004800
 C                 1.10983900      0.89888300     -0.00003100
 C                -1.17145500     -0.88038900      0.00006500
 C                 0.14510500     -1.45033000      0.00012100
 C                -0.25988400      1.48325000     -0.00004500
 C                 2.59407100     -1.00475700      0.00012400
 C                -2.68134500      1.03488200     -0.00013900
 C                 2.22327300      1.74196500     -0.00010500
 C                -2.30848500     -1.72351000      0.00012100
 C                 3.68865000     -0.15313000      0.00005400
 C                -3.86073600      0.19184000     -0.00012900
 C                 3.50930000      1.23013200     -0.00006200
 C                -3.58277900     -1.23128700      0.00003900
 H                 2.70666600     -2.08439500      0.00020500
 H                -2.82838300      2.10771900     -0.00022000
 H                 2.05191300      2.81114600     -0.00018700
 H                -2.12960100     -2.79311400      0.00022400
 H                 4.37733200      1.87805700     -0.00011500
 H                -4.43899700     -1.89805500      0.00008200
 H                 4.95058100     -1.58997100      0.00016800

Excited State  29:      Singlet-A      4.1891 eV  295.97 nm  f=0.3206  <S**2>=0.000
      57 -> 63         0.12684
      57 -> 64        -0.17360
      58 -> 64        -0.25957
      61 -> 71         0.10222
      62 -> 64         0.11716
      62 -> 68         0.50320
      62 -> 73        -0.17673


6-hydroxy-9,10-dioxo-9,10-dihydroanthracen-2-olate (HAFV) - BLYP/6-311++G(2df,p) implicit solvent

Geometry
-1 1
 O                 0.36686000     -2.69758800      0.00026200
 O                -0.42804900      2.71368700     -0.00029300
 O                 5.01812900     -0.61706000      0.00014900
 O                -5.06454300      0.68204400     -0.00008200
 C                 1.31540900     -0.50296600      0.00003700
 C                -1.40597900      0.52640500     -0.00007800
 C                 1.11490900      0.90213600     -0.00007200
 C                -1.18541700     -0.88812000      0.00003100
 C                 0.15194100     -1.45403300      0.00005000
 C                -0.24905500      1.47640900     -0.00013100
 C                 2.61708700     -1.01728500      0.00011500
 C                -2.69902300      1.03719100     -0.00012100
 C                 2.23904900      1.75309100     -0.00011200
 C                -2.32657500     -1.73398600      0.00011400
 C                 3.71932300     -0.15113800      0.00007800
 C                -3.86593100      0.19090600     -0.00004800
 C                 3.53198700      1.24254400     -0.00003600
 C                -3.61212000     -1.22970800      0.00007500
 H                 2.77590400     -2.09491900      0.00019700
 H                -2.85027400      2.11627400     -0.00020700
 H                 2.08589400      2.83060100     -0.00019500
 H                -2.17089300     -2.81262800      0.00020000
 H                 4.39809100      1.90280800     -0.00006100
 H                -4.46985300     -1.90419100      0.00013400
 H                 5.01832900     -1.59528800      0.00023100

Excited State  12:      Singlet-A      3.9887 eV  310.84 nm  f=0.2501  <S**2>=0.000
      56 -> 63         0.12630
      59 -> 64         0.60540
      62 -> 65         0.21536
      62 -> 66         0.17080


6-hydroxy-9,10-dioxo-9,10-dihydroanthracen-2-olate (HAFV) - BLYP/6-311++G(2df,p) implicit + explicit solvent

Geometry
-1 1
 O                -0.70779500     -2.34859300     -0.01883200
 O                 0.56066900      2.97009300      0.00505100
 O                -5.15635200      0.12800800      0.01462700
 O                 4.99303600      0.55542700     -0.04417000
 C                -1.46205100     -0.07998900     -0.00290500
 C                 1.33851400      0.70540700     -0.01649500
 C                -1.13717300      1.30241600      0.00340000
 C                 0.99802800     -0.68365900     -0.02166700
 C                -0.38686100     -1.12981600     -0.01472800
 C                 0.26871500      1.75367300     -0.00216700
 C                -2.80193200     -0.48083600      0.00179400
 C                 2.67131600      1.10178400     -0.02454700
 C                -2.18490000      2.24709400      0.01466100
 C                 2.05951500     -1.62508600     -0.03414300
 C                -3.83283000      0.47569100      0.01150700
 C                 3.75366100      0.15717000     -0.03699500
 C                -3.51579300      1.84958500      0.01847400
 C                 3.38545900     -1.23378600     -0.04129900
 H                -3.04546300     -1.54133000     -0.00297800
 H                 2.91640900      2.16323700     -0.02043800
 H                -1.94006300      3.30769800      0.02007200
 H                 1.81271100     -2.68644000     -0.03848400
 H                -4.32072600      2.58339400      0.02675100
 H                 4.18058600     -1.98021000     -0.05122000
 H                -5.27920600     -0.86890600      0.01053500
 O                 7.11127700     -1.10676900      0.14108000
 H                 6.83962800     -2.00664000     -0.11372500
 H                 6.27250600     -0.55366300      0.05432200
 O                -5.76113700     -2.53146200      0.01204600
 H                -5.28332100     -2.97534900     -0.71476600
 H                -5.39266900     -2.93329900      0.82217800

Excited State  12:      Singlet-A      3.8803 eV  319.52 nm  f=0.2474  <S**2>=0.000
      66 -> 73         0.14538
      70 -> 74         0.63892
      70 -> 75         0.11340
      72 -> 75        -0.11415
      72 -> 76         0.11570


6-hydroxy-9,10-dioxo-9,10-dihydroanthracen-2-olate (HAFV) - BLYP/aug-cc-pVDZ gas phase

Geometry
-1 1
 O                 0.39211300     -2.70834400      0.00008000
 O                -0.41810200      2.73668200     -0.00018900
 O                 5.04131700     -0.62962400      0.00037100
 O                -5.09027100      0.66917600      0.00017200
 C                 1.31235800     -0.49877900     -0.00009900
 C                -1.41818200      0.53721100     -0.00022500
 C                 1.11805400      0.90994500     -0.00023400
 C                -1.18507500     -0.89092600     -0.00009600
 C                 0.14792300     -1.46708900     -0.00013500
 C                -0.26434800      1.49834300     -0.00050800
 C                 2.62390500     -1.01947900      0.00009800
 C                -2.71835900      1.04676800     -0.00012400
 C                 2.24638700      1.76383200     -0.00014600
 C                -2.33588600     -1.74447700      0.00010200
 C                 3.72969900     -0.15370200      0.00017200
 C                -3.90833100      0.19471900      0.00009400
 C                 3.55026000      1.24745800      0.00005400
 C                -3.62786600     -1.24423800      0.00019100
 H                 2.73988900     -2.11230000      0.00019600
 H                -2.86841400      2.13308300     -0.00022800
 H                 2.07363200      2.84632500     -0.00025600
 H                -2.15656700     -2.82751600      0.00019200
 H                 4.42828200      1.90484700      0.00011300
 H                -4.49516600     -1.92016400      0.00035000
 H                 5.00321400     -1.60484500      0.00043400

Excited State  29:      Singlet-?Sym    4.0660 eV  304.93 nm  f=0.2599  <S**2>=0.000
      57 -> 63         0.11520
      57 -> 64        -0.17100
      58 -> 64        -0.21794
      60 -> 66        -0.28052
      61 -> 71        -0.14878
      62 -> 64         0.10864
      62 -> 68         0.45923
      62 -> 74        -0.15315
 

6-hydroxy-9,10-dioxo-9,10-dihydroanthracen-2-olate (HAFV) - BLYP/aug-cc-pVDZ implicit solvent

Geometry
-1 1
 O                 0.36693400     -2.71089100      0.00037000
 O                -0.43117000      2.72597200     -0.00025600
 O                 5.03951700     -0.61719700     -0.00000500
 O                -5.09047700      0.68696400     -0.00055400
 C                 1.31901200     -0.50714300      0.00017300
 C                -1.41317500      0.52979200      0.00009100
 C                 1.11727100      0.90560600      0.00003000
 C                -1.19121000     -0.89190000      0.00023500
 C                 0.15166300     -1.46022300      0.00030100
 C                -0.25172200      1.48138300      0.00005400
 C                 2.62789300     -1.02508900      0.00016000
 C                -2.71381000      1.04380200     -0.00001800
 C                 2.24693800      1.76196600     -0.00012500
 C                -2.33812400     -1.74247800      0.00012800
 C                 3.73481200     -0.15226500      0.00001400
 C                -3.88604800      0.19314700      0.00031700
 C                 3.54789200      1.24923100     -0.00012800
 C                -3.63155500     -1.23446800      0.00001100
 H                 2.78872700     -2.10906100      0.00026000
 H                -2.86615700      2.12973200     -0.00023900
 H                 2.09369800      2.84624500     -0.00023100
 H                -2.18370500     -2.82808200      0.00008300
 H                 4.41970800      1.91343100     -0.00024200
 H                -4.49506000     -1.91345600     -0.00020300
 H                 5.03601400     -1.59714900      0.00010900

Excited State  12:      Singlet-?Sym    3.9352 eV  315.06 nm  f=0.2475  <S**2>=0.000
      56 -> 63        -0.12431
      59 -> 64         0.60190
      62 -> 65         0.23201
      62 -> 66         0.16077
 


6-hydroxy-9,10-dioxo-9,10-dihydroanthracen-2-olate (HAFV) - BLYP/aug-cc-pVDZ implicit + explicit solvent

Geometry
-1 1
 O                -0.64945400     -2.35751400     -0.02610400
 O                 0.53244700      3.00648100      0.08783000
 O                -5.15961200      0.05953500     -0.09305500
 O                 5.02601100      0.66072800      0.12760900
 C                -1.44577000     -0.09276400     -0.00893100
 C                 1.35218300      0.74614800      0.06260200
 C                -1.14229100      1.30221600      0.01979800
 C                 1.03367100     -0.65544900      0.03623200
 C                -0.34899400     -1.12659500     -0.00000800
 C                 0.26045400      1.77834300      0.05836300
 C                -2.78574600     -0.51905500     -0.04663600
 C                 2.68545100      1.16764200      0.09334000
 C                -2.21102700      2.23495700      0.01067400
 C                 2.11677000     -1.58363800      0.04523200
 C                -3.83701300      0.42694400     -0.05509300
 C                 3.78872600      0.23721100      0.10034600
 C                -3.54253800      1.81336100     -0.02564300
 C                 3.44382700     -1.16664400      0.07609900
 H                -3.01374800     -1.58951800     -0.06925600
 H                 2.91401800      2.23959000      0.11243500
 H                -1.98433500      3.30624600      0.03217700
 H                 1.88894500     -2.65592900      0.02675400
 H                -4.36490500      2.53812400     -0.03292900
 H                 4.25584100     -1.90544500      0.08198000
 H                -5.26277800     -0.94200100     -0.11989100
 O                 7.16262800     -0.97331600      0.07633100
 H                 6.86266000     -1.90189200      0.08194000
 H                 6.30647900     -0.43558300      0.09764000
 O                -5.68661200     -2.59919900     -0.23090300
 H                -4.87209400     -3.08865600     -0.46349700
 H                -5.91246700     -2.93367500      0.66020500

Excited State  12:      Singlet-?Sym    3.8226 eV  324.34 nm  f=0.2448  <S**2>=0.000
      66 -> 73        -0.14429
      70 -> 74         0.63882
      70 -> 75         0.11793
      72 -> 75        -0.12213
      72 -> 76         0.10661
 

6-hydroxy-9,10-dioxo-9,10-dihydroanthracen-2-olate (HAFV) - BLYP/aug-cc-pVTZ gas phase

Geometry
-1 1
 O                 0.39082100     -2.69564100      0.00022900
 O                -0.41651200      2.72557800     -0.00028400
 O                 5.01848700     -0.63049700      0.00010000
 O                -5.06466400      0.66433900     -0.00016300
 C                 1.30689500     -0.49422900      0.00002900
 C                -1.41119700      0.53410800     -0.00009900
 C                 1.11401500      0.90642100     -0.00009400
 C                -1.17965200     -0.88678300      0.00002600
 C                 0.14684700     -1.46075700      0.00008400
 C                -0.26293000      1.49387400     -0.00016200
 C                 2.61099800     -1.01109900      0.00009600
 C                -2.70338900      1.04002800     -0.00016200
 C                 2.23667000      1.75439200     -0.00014900
 C                -2.32458100     -1.73535300      0.00008900
 C                 3.71187100     -0.15245300      0.00004000
 C                -3.88817900      0.19234400     -0.00009800
 C                 3.53244600      1.24055700     -0.00008300
 C                -3.60827300     -1.23959100      0.00003000
 H                 2.72577000     -2.09564800      0.00018800
 H                -2.85270800      2.11750000     -0.00025800
 H                 2.06546900      2.82843000     -0.00024200
 H                -2.14520700     -2.80966200      0.00018400
 H                 4.40309300      1.89287300     -0.00012400
 H                -4.46784700     -1.91007500      0.00007700
 H                 4.98016000     -1.60273700      0.00018000

Excited State  31:      Singlet-?Sym    4.0549 eV  305.76 nm  f=0.1779  <S**2>=0.000
      57 -> 64        -0.10925
      58 -> 64        -0.23057
      61 -> 72         0.13145
      62 -> 69         0.44773
      62 -> 74        -0.39234
 

6-hydroxy-9,10-dioxo-9,10-dihydroanthracen-2-olate (HAFV) - BLYP/aug-cc-pVTZ implicit solvent

Geometry
-1 1
 O                 0.36579300     -2.69794700      0.00023500
 O                -0.42944800      2.71474600     -0.00038200
 O                 5.01683000     -0.61734400      0.00034500
 O                -5.06527000      0.68291500      0.00018900
 C                 1.31344300     -0.50252500     -0.00011200
 C                -1.40645700      0.52667900     -0.00020400
 C                 1.11311000      0.90233000     -0.00019900
 C                -1.18600300     -0.88751800     -0.00012400
 C                 0.15071500     -1.45380200     -0.00027100
 C                -0.25023300      1.47689100     -0.00036200
 C                 2.61491200     -1.01653300      0.00007900
 C                -2.69922000      1.03712400     -0.00012200
 C                 2.23702900      1.75290200     -0.00011700
 C                -2.32706100     -1.73280300      0.00010600
 C                 3.71710000     -0.15074900      0.00016700
 C                -3.86623000      0.19146800      0.00006900
 C                 3.52977500      1.24260000      0.00006900
 C                -3.61225500     -1.22869300      0.00019600
 H                 2.77363600     -2.09232300      0.00014300
 H                -2.85053700      2.11431900     -0.00019400
 H                 2.08472200      2.82863200     -0.00018500
 H                -2.17249100     -2.80968500      0.00018300
 H                 4.39419600      1.90190100      0.00014300
 H                -4.46832700     -1.90213100      0.00035700
 H                 5.01420700     -1.59432200      0.00040500

Excited State  12:      Singlet-?Sym    3.9821 eV  311.36 nm  f=0.2455  <S**2>=0.000
      56 -> 63        -0.12577
      59 -> 64         0.59917
      62 -> 65         0.23650
      62 -> 66         0.16721
 

6-hydroxy-9,10-dioxo-9,10-dihydroanthracen-2-olate (HAFV) - BLYP/aug-cc-pVTZ implicit + explicit solvent

Geometry
-1 1
 O                -0.71717900     -2.35844300     -0.00424000
 O                 0.55481100      2.96095100      0.02518400
 O                -5.16414200      0.12139400     -0.00884300
 O                 4.98547100      0.54381500      0.00128100
 C                -1.46923200     -0.08860300      0.00195800
 C                 1.33054300      0.69501800      0.00835900
 C                -1.14357100      1.29333700      0.00852900
 C                 0.98918100     -0.69347800      0.00174400
 C                -0.39540700     -1.13922200     -0.00011600
 C                 0.26210000      1.74410800      0.01476400
 C                -2.80916400     -0.48819000     -0.00319300
 C                 2.66349200      1.08987000      0.00887200
 C                -2.19051000      2.23832800      0.00920700
 C                 2.05004400     -1.63503100     -0.00352300
 C                -3.83953000      0.46861500     -0.00280200
 C                 3.74562400      0.14503300      0.00233800
 C                -3.52147600      1.84199000      0.00330200
 C                 3.37605600     -1.24505300     -0.00326500
 H                -3.05301900     -1.54670200     -0.00792200
 H                 2.90928200      2.14926800      0.01370200
 H                -1.94594400      3.29708700      0.01429300
 H                 1.80367800     -2.69455700     -0.00834800
 H                -4.32428000      2.57536000      0.00358100
 H                 4.16878800     -1.99085700     -0.00822900
 H                -5.28524200     -0.87473300     -0.00730000
 O                 7.15390500     -1.07050400     -0.09393400
 H                 7.35574400     -1.33783000      0.81934600
 H                 6.31099300     -0.52610200     -0.02000300
 O                -5.76927500     -2.53600400      0.00285800
 H                -5.28396000     -2.97765200     -0.71864100
 H                -5.39890200     -2.92893700      0.81499600

Excited State  12:      Singlet-?Sym    3.8746 eV  319.99 nm  f=0.2459  <S**2>=0.000
      66 ->  73       -0.14626
      70 ->  74        0.63831
      70 ->  75        0.11413
      72 ->  75       -0.11938
      72 ->  76        0.11408
 

9,10-dioxo-9,10-dihydroanthracene-2,6-bis(olate) (AFV) - BLYP/6-31++G(d,p) gas phase

Geometry
-2 1
 O                 0.37520000      2.73850400     -0.00027200
 O                -0.37520600     -2.73850300      0.00027000
 O                 5.05667900      0.70801000     -0.00016900
 O                -5.05667700     -0.70801100      0.00020900
 C                 1.36791300      0.53367100     -0.00008400
 C                -1.36791200     -0.53367100      0.00008200
 C                 1.15269600     -0.89212800      0.00006200
 C                -1.15269500      0.89212900     -0.00006300
 C                 0.18841800      1.48504900     -0.00014200
 C                -0.18841800     -1.48504800      0.00015800
 C                 2.66670600      1.05325500     -0.00017100
 C                -2.66670400     -1.05325500      0.00015500
 C                 2.30799900     -1.73004500      0.00012200
 C                -2.30799900      1.73004400     -0.00010800
 C                 3.86392600      0.22008600     -0.00013800
 C                -3.86392600     -0.22008600      0.00006400
 C                 3.60088200     -1.21698200      0.00003700
 C                -3.60088100      1.21698100     -0.00003600
 H                 2.79665700      2.13882700     -0.00027200
 H                -2.79665700     -2.13882700      0.00027500
 H                 2.13680300     -2.81191100      0.00024100
 H                -2.13680300      2.81191000     -0.00020100
 H                 4.47167000     -1.88455700      0.00009400
 H                -4.47166900      1.88455700     -0.00006400

Excited State  16:      Singlet-A      3.0814 eV  402.36 nm  f=0.2885  <S**2>=0.000
      59 -> 64         0.31928
      61 -> 63        -0.22895
      62 -> 65         0.55448
      62 -> 72         0.10244


9,10-dioxo-9,10-dihydroanthracene-2,6-bis(olate) (AFV) - BLYP/6-31++G(d,p) implicit solvent

Geometry
-2 1
 O                -0.37773900     -2.73179700     -0.00033000
 O                 0.37773900      2.73179700      0.00035900
 O                -5.03895700     -0.72083900     -0.00036700
 O                 5.03895700      0.72083800      0.00000900
 C                -1.35967800     -0.53015500      0.00010800
 C                 1.35967800      0.53015500      0.00019600
 C                -1.15478900      0.89372800      0.00022100
 C                 1.15478900     -0.89372800      0.00010400
 C                -0.18466600     -1.47201100      0.00031600
 C                 0.18466600      1.47201100      0.00042900
 C                -2.65617100     -1.05274300     -0.00012500
 C                 2.65617100      1.05274300      0.00007500
 C                -2.30808000      1.73335900      0.00014500
 C                 2.30808000     -1.73335900     -0.00009100
 C                -3.83386200     -0.21289100     -0.00027900
 C                 3.83386200      0.21289100     -0.00033900
 C                -3.59766100      1.21525400     -0.00008000
 C                 3.59766100     -1.21525400     -0.00021400
 H                -2.79943100     -2.13595100     -0.00018000
 H                 2.79943100      2.13595100      0.00024000
 H                -2.16106300      2.81641400      0.00025900
 H                 2.16106200     -2.81641400     -0.00008400
 H                -4.46418600      1.88343500     -0.00012200
 H                 4.46418600     -1.88343500     -0.00025500

Excited State  11:      Singlet-A      3.4284 eV  361.64 nm  f=0.2024  <S**2>=0.000
      55 -> 63         0.67664
      62 -> 64         0.11919


9,10-dioxo-9,10-dihydroanthracene-2,6-bis(olate) (AFV) - BLYP/6-31++G(d,p) implicit + explicit solvent

Geometry
-2 1
 O                -0.73750600     -2.39160500     -0.08768800
 O                 0.52382300      2.97053400      0.05427200
 O                -5.19354900      0.04533000     -0.05135000
 O                 4.97194100      0.55853500      0.00950000
 C                -1.50915700     -0.11103200     -0.03504700
 C                 1.29573600      0.69024000     -0.00033600
 C                -1.17557800      1.28604300     -0.00277900
 C                 0.96258500     -0.70734800     -0.03379700
 C                -0.42730800     -1.15830800     -0.05371100
 C                 0.21424200      1.73720100      0.01864900
 C                -2.84825700     -0.51429100     -0.05049000
 C                 2.63454000      1.09238200      0.01486700
 C                -2.24505100      2.22798800      0.00848800
 C                 2.03254800     -1.64837000     -0.04897700
 C                -3.93703100      0.43122800     -0.03782200
 C                 3.72387600      0.14789300     -0.00207200
 C                -3.57695600      1.82848000     -0.00926200
 C                 3.36539600     -1.24972900     -0.03330100
 H                -3.08539200     -1.57996400     -0.07586900
 H                 2.87604800      2.15739000      0.03942700
 H                -2.00230900      3.29315500      0.03217000
 H                 1.78994500     -2.71359700     -0.07396900
 H                -4.37943600      2.57166700      0.00001100
 H                 4.16590600     -1.99422700     -0.04651300
 O                 7.11555700     -1.07027500     -0.02788100
 H                 7.28324000     -1.33798200      0.89685200
 H                 6.27019300     -0.51302800      0.01374100
 O                -5.85547700     -2.55430400      0.15883900
 H                -5.53976300     -1.59350000      0.08068900
 H                -5.03424700     -3.06991400      0.28147900

Excited State  10:      Singlet-A      3.4144 eV  363.12 nm  f=0.2520  <S**2>=0.000
      65 -> 73         0.66440
      72 -> 74         0.16983


9,10-dioxo-9,10-dihydroanthracene-2,6-bis(olate) (AFV) - BLYP/6-311++G(2df,p) gas phase

Geometry
-2 1
 O                 0.36866400     -2.69697400      0.00031300
 O                -0.36863800      2.69705300     -0.00033800
 O                 4.99209500     -0.70012700      0.00013700
 O                -4.99207000      0.70006400     -0.00013700
 C                 1.35547300     -0.52572100      0.00005700
 C                -1.35547900      0.52578500     -0.00006700
 C                 1.14282200      0.88052600     -0.00005200
 C                -1.14288100     -0.88049400      0.00004800
 C                 0.18461500     -1.47025400      0.00007100
 C                -0.18462400      1.47031100     -0.00009800
 C                 2.63457400     -1.04243900      0.00012500
 C                -2.63457300      1.04243600     -0.00012900
 C                 2.28459800      1.70753400     -0.00010200
 C                -2.28459200     -1.70754300      0.00012000
 C                 3.82172000     -0.22080800      0.00007900
 C                -3.82169400      0.22070300     -0.00005300
 C                 3.56036600      1.20042700     -0.00003900
 C                -3.56038300     -1.20045700      0.00006500
 H                 2.76098900     -2.11856300      0.00021000
 H                -2.76105100      2.11857600     -0.00022400
 H                 2.11698700      2.77996800     -0.00018400
 H                -2.11705000     -2.77998400      0.00020500
 H                 4.42346800      1.86144800     -0.00007300
 H                -4.42341500     -1.86161500      0.00010700

Excited State  19:      Singlet-A      3.1246 eV  396.80 nm  f=0.3750  <S**2>=0.000
      61 -> 63         0.24628
      61 -> 66        -0.15419
      62 -> 66         0.60335


9,10-dioxo-9,10-dihydroanthracene-2,6-bis(olate) (AFV) - BLYP/6-311++G(2df,p) implicit solvent

Geometry
-2 1
 O                 0.37410100     -2.71773100      0.00029500
 O                -0.37410100      2.71773100     -0.00025000
 O                 5.01619600     -0.71811300     -0.00004600
 O                -5.01619600      0.71811300     -0.00019300
 C                 1.35513200     -0.52750200      0.00015900
 C                -1.35513200      0.52750200      0.00002100
 C                 1.15177600      0.88933100      0.00005600
 C                -1.15177500     -0.88933100      0.00013500
 C                 0.18265900     -1.46811000      0.00032200
 C                -0.18265900      1.46811000      0.00011800
 C                 2.64480700     -1.04758000      0.00012400
 C                -2.64480700      1.04758000     -0.00015100
 C                 2.30076900      1.72409400     -0.00009500
 C                -2.30076900     -1.72409400      0.00011900
 C                 3.81952900     -0.21383200     -0.00003900
 C                -3.81952900      0.21383200     -0.00031500
 C                 3.58269500      1.20854100     -0.00013100
 C                -3.58269500     -1.20854100     -0.00004500
 H                 2.78728000     -2.12799100      0.00021600
 H                -2.78728000      2.12799100     -0.00018600
 H                 2.15481300      2.80429600     -0.00016600
 H                -2.15481200     -2.80429600      0.00025400
 H                 4.44724300      1.87459000     -0.00023200
 H                -4.44724300     -1.87459000     -0.00000600

Excited State  12:      Singlet-A      3.5054 eV  353.69 nm  f=0.1751  <S**2>=0.000
      55 -> 63         0.67990


9,10-dioxo-9,10-dihydroanthracene-2,6-bis(olate) (AFV) - BLYP/6-311++G(2df,p) implicit + explicit solvent

Geometry
-2 1
 O                -0.72321900     -2.37554100     -0.07425200
 O                 0.51728800      2.96195800      0.05976900
 O                -5.16600600      0.03963500     -0.07508200
 O                 4.95225300      0.57111800      0.04859500
 C                -1.49969600     -0.10774700     -0.03513000
 C                 1.29389100      0.69457700      0.01506900
 C                -1.17108300      1.28326300     -0.00441300
 C                 0.96585200     -0.69697900     -0.01631300
 C                -0.41812300     -1.15136600     -0.04316300
 C                 0.21270800      1.73783100      0.02507200
 C                -2.83098000     -0.51158200     -0.05857100
 C                 2.62466200      1.09761800      0.03644700
 C                -2.23846000      2.21800200     -0.00249500
 C                 2.03396200     -1.63066100     -0.02208800
 C                -3.91933500      0.42549600     -0.05459600
 C                 3.71372100      0.16184900      0.02932700
 C                -3.56162900      1.81783600     -0.02768900
 C                 3.35806700     -1.23107900      0.00014800
 H                -3.06449100     -1.57522400     -0.08271400
 H                 2.86242500      2.16061700      0.05922400
 H                -1.99900200      3.28091900      0.01971300
 H                 1.79484500     -2.69370800     -0.04486900
 H                -4.36370500      2.55728200     -0.02552000
 H                 4.15855600     -1.97184700     -0.00499400
 O                 7.09535800     -1.05519900     -0.07857100
 H                 6.91115000     -1.86415300      0.43144100
 H                 6.24680100     -0.51233300     -0.01107500
 O                -5.84682000     -2.55937200      0.15189000
 H                -5.52518800     -1.60563100      0.06768900
 H                -5.03356600     -3.07906600      0.28268300

Excited State  10:      Singlet-A      3.4903 eV  355.22 nm  f=0.2029  <S**2>=0.000
      65 -> 73         0.67395
      72 -> 74        -0.12269


9,10-dioxo-9,10-dihydroanthracene-2,6-bis(olate) (AFV) - BLYP/aug-cc-pVDZ gas phase

Geometry
-2 1
 O                 0.35599800     -2.72262000      0.00022600
 O                -0.44357400      2.74411800     -0.00017700
 O                 5.02214000     -0.65204300      0.00007500
 O                -5.10971500      0.67354500     -0.00025400
 C                 1.33072700     -0.51091000      0.00013000
 C                -1.41830300      0.53240900     -0.00000800
 C                 1.10126100      0.91259500     -0.00001700
 C                -1.18883700     -0.89109900      0.00014300
 C                 0.15857600     -1.47365400      0.00028300
 C                -0.24615200      1.49515200     -0.00007900
 C                 2.63516000     -1.01873800      0.00015400
 C                -2.72273500      1.04023400     -0.00010800
 C                 2.25031400      1.76108400     -0.00011300
 C                -2.33788900     -1.73958400      0.00013000
 C                 3.82651100     -0.17616300      0.00004400
 C                -3.91408800      0.19765800     -0.00003000
 C                 3.54829000      1.25909100     -0.00008400
 C                -3.63586800     -1.23759300      0.00002500
 H                 2.77508200     -2.10733800      0.00026900
 H                -2.86266500      2.12883300     -0.00023700
 H                 2.07202900      2.84550200     -0.00021900
 H                -2.15960800     -2.82400300      0.00021200
 H                 4.41615800      1.93793800     -0.00016500
 H                -4.50373000     -1.91644800      0.00000800

Excited State  20:      Singlet-?Sym    3.0390 eV  407.98 nm  f=0.3766  <S**2>=0.000
      61 -> 63         0.24544
      62 -> 66         0.61748
 

9,10-dioxo-9,10-dihydroanthracene-2,6-bis(olate) (AFV) - BLYP/aug-cc-pVDZ implicit solvent

Geometry
-2 1
 O                 0.37670200      2.73024800     -0.00015900
 O                -0.37667700     -2.73023800      0.00021800
 O                 5.04134600      0.72102100     -0.00023800
 O                -5.04132100     -0.72101000     -0.00003900
 C                 1.36140000      0.53103200     -0.00000700
 C                -1.36137400     -0.53102100      0.00014000
 C                 1.15535300     -0.89286200      0.00013800
 C                -1.15532700      0.89287300     -0.00000100
 C                 0.18493000      1.47358800     -0.00007900
 C                -0.18490400     -1.47357800      0.00031400
 C                 2.65888800      1.05371100     -0.00011600
 C                -2.65886300     -1.05370000      0.00015100
 C                 2.30981100     -1.73284900      0.00011300
 C                -2.30978500      1.73286000     -0.00011500
 C                 3.83851300      0.21498900     -0.00009600
 C                -3.83848700     -0.21497800      0.00009900
 C                 3.59992800     -1.21430700     -0.00000400
 C                -3.59990200      1.21431800     -0.00009700
 H                 2.80289700      2.14097200     -0.00022600
 H                -2.80287200     -2.14096100      0.00023200
 H                 2.16465400     -2.81997200      0.00020000
 H                -2.16462800      2.81998200     -0.00023900
 H                 4.46981300     -1.88543800     -0.00001700
 H                -4.46978700      1.88544900     -0.00022000

Excited State  12:      Singlet-?Sym    3.4459 eV  359.80 nm  f=0.1772  <S**2>=0.000
      55 -> 63         0.67928
 

9,10-dioxo-9,10-dihydroanthracene-2,6-bis(olate) (AFV) - BLYP/aug-cc-pVDZ implicit + explicit solvent

Geometry
-2 1
 O                -0.70535800     -2.37738900      0.06642300
 O                 0.47215900      3.00098900     -0.05226200
 O                -5.20171400     -0.00732900      0.05345300
 O                 4.95930100      0.65831100     -0.02695900
 C                -1.51472800     -0.11073000      0.02728500
 C                 1.28111800      0.73450400     -0.00731200
 C                -1.20108900      1.29146100     -0.00128700
 C                 0.96848100     -0.66820100      0.02237400
 C                -0.41556000     -1.14217200      0.03985600
 C                 0.18266600      1.76585900     -0.02176600
 C                -2.84861900     -0.53448400      0.04452000
 C                 2.61462800      1.15700900     -0.02295100
 C                -2.28563800      2.21770800     -0.00995800
 C                 2.05387700     -1.59323900      0.03560500
 C                -3.95328200      0.39422200      0.03662100
 C                 3.72020600      0.23052700     -0.01053000
 C                -3.61174800      1.79753500      0.00827700
 C                 3.38104200     -1.17369200      0.02072600
 H                -3.06953900     -1.60796400      0.06504500
 H                 2.84078900      2.22952000     -0.04519600
 H                -2.06060800      3.29062500     -0.03101500
 H                 1.82864300     -2.66614600      0.05826200
 H                -4.42850700      2.53142900      0.00175500
 H                 4.19517200     -1.91000800      0.03248300
 O                 7.08071800     -0.98765400      0.07916100
 H                 6.82871600     -1.78278600      0.58552400
 H                 6.23307200     -0.43512500      0.04991600
 O                -5.79496600     -2.62278300      0.23919000
 H                -5.50356300     -1.65531300      0.16870100
 H                -4.96654200     -3.12610400      0.12577300

Excited State  10:      Singlet-?Sym    3.4305 eV  361.42 nm  f=0.2086  <S**2>=0.000
      65 -> 73         0.67172
      72 -> 74        -0.13114
 

9,10-dioxo-9,10-dihydroanthracene-2,6-bis(olate) (AFV) - BLYP/aug-cc-pVTZ gas phase

Geometry
-2 1
 O                 0.35474100     -2.71105000      0.00019200
 O                -0.44066900      2.73227000     -0.00025100
 O                 4.99718400     -0.64857100      0.00011400
 O                -5.08311400      0.66979100     -0.00013400
 C                 1.32452800     -0.50734100      0.00004400
 C                -1.41045800      0.52856000     -0.00010700
 C                 1.09791600      0.90900500     -0.00009100
 C                -1.18384600     -0.88778600      0.00002900
 C                 0.15719400     -1.46843400      0.00013300
 C                -0.24312300      1.48965300     -0.00017900
 C                 2.62097800     -1.01212800      0.00010900
 C                -2.70690800      1.03334600     -0.00018600
 C                 2.24108800      1.75213400     -0.00014200
 C                -2.32701800     -1.73091500      0.00009500
 C                 3.80705900     -0.17427600      0.00005300
 C                -3.89298900      0.19549500     -0.00019100
 C                 3.53061600      1.25385700     -0.00007600
 C                -3.61654700     -1.23263800      0.00001700
 H                 2.76001200     -2.09184400      0.00021200
 H                -2.84594400      2.11306200     -0.00026800
 H                 2.06310200      2.82787300     -0.00024200
 H                -2.14903300     -2.80665400      0.00022200
 H                 4.39118300      1.92657700     -0.00012200
 H                -4.47711300     -1.90536000      0.00009400

Excited State  27:      Singlet-?Sym    3.0534 eV  406.06 nm  f=0.2914  <S**2>=0.000
      58 -> 64        -0.17179
      59 -> 68         0.36121
      61 -> 63        -0.20097
      62 -> 67         0.51239
 

9,10-dioxo-9,10-dihydroanthracene-2,6-bis(olate) (AFV) - BLYP/aug-cc-pVTZ implicit solvent

Geometry
-2 1
 O                 0.37411600     -2.71848600     -0.00003700
 O                -0.37411600      2.71848600      0.00001700
 O                 5.01561800     -0.71892200      0.00005500
 O                -5.01561800      0.71892200     -0.00008400
 C                 1.35432300     -0.52748700      0.00013300
 C                -1.35432300      0.52748700     -0.00006700
 C                 1.15116600      0.88901000     -0.00007500
 C                -1.15116500     -0.88901000      0.00015100
 C                 0.18256100     -1.46827000      0.00054200
 C                -0.18256100      1.46827000     -0.00026800
 C                 2.64368800     -1.04727000      0.00010700
 C                -2.64368800      1.04727000     -0.00019400
 C                 2.30009500      1.72311900     -0.00011000
 C                -2.30009500     -1.72311800      0.00012500
 C                 3.81857000     -0.21423400     -0.00008400
 C                -3.81857000      0.21423400     -0.00036100
 C                 3.58165600      1.20770200     -0.00009900
 C                -3.58165600     -1.20770200     -0.00002800
 H                 2.78611600     -2.12581300      0.00027200
 H                -2.78611600      2.12581300     -0.00026300
 H                 2.15527300      2.80155800     -0.00019700
 H                -2.15527200     -2.80155700      0.00032400
 H                 4.44456600      1.87267700     -0.00014600
 H                -4.44456600     -1.87267700      0.00008000

Excited State  12:      Singlet-?Sym    3.5047 eV  353.76 nm  f=0.1720  <S**2>=0.000
      55 -> 63         0.68028
 

9,10-dioxo-9,10-dihydroanthracene-2,6-bis(olate) (AFV) - BLYP/aug-cc-pVTZ implicit + explicit solvent

Geometry
-2 1
 O                -0.75990100     -2.37399300      0.00312000
 O                 0.51284400      2.95898600      0.00162200
 O                -5.18813600      0.06762400      0.00557500
 O                 4.93339000      0.54150600     -0.00143100
 C                -1.52210700     -0.10064700      0.00197600
 C                 1.27509600      0.68588000      0.00125000
 C                -1.18523400      1.28833700      0.00019500
 C                 0.93870300     -0.70359000      0.00115800
 C                -0.44742400     -1.15070500      0.00214900
 C                 0.20081200      1.73564500      0.00105600
 C                -2.85561500     -0.49654700      0.00328800
 C                 2.60824800      1.08064700      0.00097300
 C                -2.24699300      2.22878500     -0.00211900
 C                 2.00104900     -1.64315300      0.00025700
 C                -3.93864400      0.44638900      0.00280100
 C                 3.69193800      0.13875900     -0.00024300
 C                -3.57236300      1.83641900     -0.00156600
 C                 3.32735000     -1.25170200     -0.00048000
 H                -3.09552000     -1.55716800      0.00376700
 H                 2.85252700      2.14051500      0.00103500
 H                -2.00221700      3.28878500     -0.00397900
 H                 1.75646600     -2.70326100     -0.00007200
 H                -4.36842300      2.57952000     -0.00316400
 H                 4.12148400     -1.99618200     -0.00180400
 O                 7.09974000     -1.06569200     -0.07820900
 H                 7.29297100     -1.33412400      0.83657800
 H                 6.25407600     -0.52205800     -0.01178700
 O                -5.89156400     -2.52309900      0.25536100
 H                -5.55764600     -1.57568900      0.16317500
 H                -5.08476500     -3.05228900      0.37950200

Excited State  10:      Singlet-?Sym    3.4890 eV  355.36 nm  f=0.1999  <S**2>=0.000
      65 ->  73        0.67451
      72 ->  74       -0.11922
 

2,5-bis(methylsulfonyl)benzene-1,4-diamine (BMESPA) - BLYP/6-31++G(d,p) gas phase

Geometry
0 1
 N                -1.54785700     -2.40194900      0.01264500
 N                 1.54786100      2.40195200     -0.01267200
 C                -0.79027100     -1.21994700      0.03644100
 C                 0.79027300      1.21995100     -0.03645100
 C                -1.38233500      0.07577000      0.08552100
 C                -0.62102100      1.25338600      0.05370100
 C                 0.62102200     -1.25338200     -0.05370900
 C                 1.38233600     -0.07576500     -0.08552500
 H                -1.14363200      2.21199700      0.10292100
 H                 1.14363500     -2.21199300     -0.10292900
 H                -2.41519700     -2.36668700      0.55583100
 H                -1.01089800     -3.25342800      0.17199800
 H                 2.41519800      2.36668200     -0.55586100
 H                 1.01090300      3.25343000     -0.17203000
 S                -3.20088400      0.27222200      0.16709100
 S                 3.20088500     -0.27221200     -0.16708800
 O                -3.73881000     -0.79498900      1.07904200
 O                -3.50983000      1.71173300      0.42384100
 O                 3.50983500     -1.71170100     -0.42395200
 O                 3.73882000      0.79507800     -1.07894300
 C                -3.76360500     -0.13234900     -1.53656700
 H                -4.86142100     -0.10025700     -1.50500000
 H                -3.36585800      0.62754900     -2.22134500
 H                -3.40445700     -1.13866300     -1.79016300
 C                 3.76358400      0.13222000      1.53661100
 H                 3.36583300     -0.62773700      2.22132100
 H                 4.86140000      0.10013600      1.50505500
 H                 3.40442800      1.13851100      1.79028900

Excited State   1:      Singlet-A      3.1172 eV  397.75 nm  f=0.0609  <S**2>=0.000
      69 -> 70         0.69508


2,5-bis(methylsulfonyl)benzene-1,4-diamine (BMESPA) - BLYP/6-31++G(d,p) implicit solvent

Geometry
0 1
 N                -1.50014800      2.43311500      0.00231200
 N                 1.50013800     -2.43311900     -0.00234100
 C                -0.78085700      1.23125600     -0.03321200
 C                 0.78085400     -1.23125500      0.03320600
 C                -1.38246500     -0.06167800     -0.08566300
 C                -0.63153300     -1.24618600     -0.05061700
 C                 0.63153100      1.24618900      0.05060800
 C                 1.38246400      0.06168100      0.08566400
 H                -1.14313000     -2.21017200     -0.08684300
 H                 1.14312600      2.21017600      0.08683000
 H                -2.38545100      2.43142800     -0.50903300
 H                -0.93350200      3.25763700     -0.20404900
 H                 2.38544400     -2.43144100      0.50899700
 H                 0.93348600     -3.25763900      0.20400900
 S                -3.19695000     -0.25262000     -0.15262900
 S                 3.19694900      0.25264000      0.15263100
 O                -3.75449200      0.81746200     -1.06429600
 O                -3.51933400     -1.68550600     -0.48738100
 O                 3.51932000      1.68558100      0.48716300
 O                 3.75448900     -0.81728900      1.06447900
 C                -3.77812100      0.08226700      1.54214400
 H                -4.87340100     -0.00785600      1.51833200
 H                -3.33155400     -0.66698700      2.20903400
 H                -3.47239200      1.09982200      1.81921800
 C                 3.77815100     -0.08250800     -1.54207900
 H                 3.33158700      0.66663500     -2.20909500
 H                 4.87343000      0.00762600     -1.51826500
 H                 3.47243200     -1.10011000     -1.81899400

Excited State   1:      Singlet-A      2.9381 eV  421.98 nm  f=0.0808  <S**2>=0.000
      69 -> 70         0.69822


2,5-bis(methylsulfonyl)benzene-1,4-diamine (BMESPA) - BLYP/6-31++G(d,p) implicit + explicit solvent

Geometry
0 1
 N                 1.94212900     -1.74263200     -1.19131100
 N                -1.93266100      1.73890100      1.18823700
 C                 0.99575600     -0.85398500     -0.63448000
 C                -0.98679400      0.85247600      0.62681000
 C                 1.32625700      0.41515900     -0.07971100
 C                 0.36878700      1.23897900      0.53003100
 C                -0.36006600     -1.23997200     -0.53871600
 C                -1.31750000     -0.41619400      0.07099800
 H                 0.67061500      2.20375800      0.94235100
 H                -0.66181800     -2.20487900     -0.95076700
 H                 2.72379700     -1.27772600     -1.66378200
 H                 1.51088700     -2.44153200     -1.80321100
 H                -2.71077400      1.27115600      1.66387300
 H                -1.49991300      2.43726100      1.79971800
 S                 3.03974600      1.05769100     -0.12700700
 S                -3.03088300     -1.05914600      0.11809800
 O                 3.64120700      0.67817600     -1.46083900
 O                 3.01028700      2.51859300      0.23508100
 O                -3.00094600     -2.52019500     -0.24341500
 O                -3.63284500     -0.67956300      1.45172500
 C                 3.93666200      0.16630300      1.18491800
 H                 4.97274800      0.53291500      1.15058900
 H                 3.46175700      0.40732900      2.14512100
 H                 3.89154100     -0.91017100      0.97174200
 C                -3.92747500     -0.16851700     -1.19449800
 H                -3.45266300     -0.41064900     -2.15446500
 H                -4.96370200     -0.53470700     -1.15978900
 H                -3.88151700      0.90812600     -0.98255400
 O                -3.03822900      3.65667200     -0.73652000
 H                -3.78977700      3.25113600     -1.21264200
 H                -2.71197300      2.93750300     -0.12935000
 O                 2.99346700     -3.64989400      0.77584000
 H                 3.55156100     -3.17960000      1.42646300
 H                 2.68385600     -2.93632900      0.15365200

Excited State   1:      Singlet-A      3.1879 eV  388.93 nm  f=0.0831  <S**2>=0.000
      79 -> 80         0.69556


2,5-bis(methylsulfonyl)benzene-1,4-diamine (BMESPA) - BLYP/6-311++G(2df,p) gas phase

Geometry
0 1
 N                -1.53589300     -2.39475700      0.01599300
 N                 1.53589100      2.39476000     -0.01599900
 C                -0.78574500     -1.21368800      0.03870700
 C                 0.78574500      1.21369100     -0.03871100
 C                -1.37991000      0.07509500      0.08083800
 C                -0.61849000      1.24518700      0.04840000
 C                 0.61849000     -1.24518500     -0.04840300
 C                 1.37991100     -0.07509300     -0.08084200
 H                -1.13828500      2.20193900      0.09346000
 H                 1.13828500     -2.20193800     -0.09346200
 H                -2.41100900     -2.36056500      0.54049200
 H                -1.00083100     -3.24284200      0.18300900
 H                 2.41101200      2.36056700     -0.54048900
 H                 1.00082900      3.24284400     -0.18301800
 S                -3.18561700      0.27068400      0.16623000
 S                 3.18561700     -0.27068500     -0.16622900
 O                -3.71769100     -0.77094000      1.06923400
 O                -3.49432400      1.68469800      0.41968700
 O                 3.49432400     -1.68469700     -0.41969000
 O                 3.71769800      0.77094300     -1.06922600
 C                -3.74482100     -0.13453600     -1.52111500
 H                -4.83975400     -0.11244600     -1.48620300
 H                -3.35910100      0.62506700     -2.20755300
 H                -3.38229700     -1.13505200     -1.77850100
 C                 3.74481600      0.13452700      1.52112000
 H                 3.35908500     -0.62507300      2.20755600
 H                 4.83975000      0.11242700      1.48621500
 H                 3.38230100      1.13504600      1.77850600

Excited State   1:      Singlet-A      3.0860 eV  401.76 nm  f=0.0593  <S**2>=0.000
      69 -> 70         0.69592


2,5-bis(methylsulfonyl)benzene-1,4-diamine (BMESPA) - BLYP/6-311++G(2df,p) implicit solvent

Geometry
0 1
 N                -1.48994900     -2.42405100      0.00236600
 N                 1.48995000      2.42405000     -0.00236900
 C                -0.77687300     -1.22427600      0.03552800
 C                 0.77687300      1.22427600     -0.03552900
 C                -1.38032500      0.06195600      0.07942900
 C                -0.62849900      1.23849100      0.04416300
 C                 0.62850000     -1.23849100     -0.04416400
 C                 1.38032500     -0.06195600     -0.07942900
 H                -1.13815200      2.20017600      0.07553600
 H                 1.13815200     -2.20017600     -0.07553700
 H                -2.38222200     -2.42388800      0.49506000
 H                -0.92676900     -3.24737000      0.20993200
 H                 2.38222200      2.42388600     -0.49506400
 H                 0.92677000      3.24736900     -0.20993600
 S                -3.18164600      0.25306400      0.15303400
 S                 3.18164600     -0.25306300     -0.15303300
 O                -3.73076600     -0.78716800      1.06074000
 O                -3.50011000      1.66320800      0.47088300
 O                 3.50011100     -1.66320400     -0.47089300
 O                 3.73076600      0.78717800     -1.06073000
 C                -3.75774000     -0.09488800     -1.52300100
 H                -4.85092100     -0.01407200     -1.49798800
 H                -3.32339800      0.64942700     -2.19800800
 H                -3.44958900     -1.10905000     -1.79709700
 C                 3.75773800      0.09487600      1.52300500
 H                 3.32339400     -0.64944400      2.19800600
 H                 4.85091800      0.01406000      1.49799300
 H                 3.44958700      1.10903600      1.79710900

Excited State   1:      Singlet-A      2.9150 eV  425.34 nm  f=0.0793  <S**2>=0.000
      69 -> 70         0.69896


2,5-bis(methylsulfonyl)benzene-1,4-diamine (BMESPA) - BLYP/6-311++G(2df,p) implicit + explicit solvent

Geometry
0 1
 N                 1.93204500      1.71642800      1.20157000
 N                -1.93200300     -1.71640000     -1.20162200
 C                 0.98937000      0.83943900      0.63485900
 C                -0.98932600     -0.83942400     -0.63487400
 C                 1.31751400     -0.42117300      0.07304300
 C                 0.35781600     -1.22952000     -0.53952900
 C                -0.35777600      1.22952800      0.53952900
 C                -1.31747300      0.42117700     -0.07304000
 H                 0.65417600     -2.19000800     -0.95763200
 H                -0.65414000      2.19001100      0.95763900
 H                 2.71835600      1.25302600      1.66060700
 H                 1.50751700      2.41732900      1.81102200
 H                -2.71827700     -1.25295900     -1.66068700
 H                -1.50745100     -2.41725100     -1.81111800
 S                 3.01432900     -1.07054600      0.12134100
 S                -3.01430200      1.07052200     -0.12129100
 O                 3.60848200     -0.71370400      1.43494800
 O                 2.98215100     -2.50427400     -0.24231900
 O                -2.98212600      2.50428000      0.24224900
 O                -3.60852500      0.71355500     -1.43483200
 C                 3.90480100     -0.18020600     -1.17252800
 H                 4.93922900     -0.54287200     -1.13616800
 H                 3.43925200     -0.41672600     -2.13464900
 H                 3.86036700      0.89326100     -0.96068500
 C                -3.90467900      0.18028400      1.17271600
 H                -3.43907800      0.41691500      2.13478400
 H                -4.93911700      0.54292300      1.13638100
 H                -3.86023500     -0.89320600      0.96098700
 O                 3.03834400      3.65155100     -0.75710300
 H                 3.78935900      3.23854400     -1.22099500
 H                 2.71181300      2.94568600     -0.14262200
 O                -3.03864900     -3.65154300      0.75684000
 H                -3.78945100     -3.23837000      1.22092800
 H                -2.71195500     -2.94566800      0.14245800

Excited State   1:      Singlet-A      3.1401 eV  394.84 nm  f=0.0809  <S**2>=0.000
      79 -> 80         0.69665


2,5-bis(methylsulfonyl)benzene-1,4-diamine (BMESPA) - BLYP/aug-cc-pVDZ gas phase

Geometry
0 1
 N                -1.55677000     -2.39813900      0.00566200
 N                 1.55675000      2.39803900     -0.00559500
 C                -0.79094300     -1.22170100      0.03447000
 C                 0.79092800      1.22160000     -0.03443100
 C                -1.37763500      0.07586800      0.08068600
 C                -0.62172700      1.25666000      0.05212900
 C                 0.62171100     -1.25676200     -0.05209400
 C                 1.37762000     -0.07597100     -0.08065800
 H                -1.14844100      2.21724900      0.10071400
 H                 1.14842400     -2.21735300     -0.10068000
 H                -2.42839600     -2.34968600      0.54296800
 H                -1.02665600     -3.25146500      0.17819400
 H                 2.42839000      2.34959500     -0.54287900
 H                 1.02663700      3.25136700     -0.17812300
 S                -3.20807100      0.27017900      0.16837100
 S                 3.20805500     -0.27029100     -0.16835800
 O                -3.75254600     -0.80543300      1.09926600
 O                -3.52659100      1.72752800      0.42295700
 O                 3.52657300     -1.72769500     -0.42263000
 O                 3.75250200      0.80511300     -1.09951000
 C                -3.77321700     -0.14585900     -1.54248700
 H                -4.87381500     -0.13318500     -1.49766000
 H                -3.38611300      0.62968200     -2.22097500
 H                -3.39023300     -1.14846700     -1.79018000
 C                 3.77325400      0.14612900      1.54238900
 H                 3.38616600     -0.62925700      2.22106300
 H                 4.87385000      0.13344000      1.49753300
 H                 3.39028200      1.14879400      1.78986600

Excited State   1:      Singlet-A      3.0853 eV  401.86 nm  f=0.0571  <S**2>=0.000
      69 -> 70         0.69548


2,5-bis(methylsulfonyl)benzene-1,4-diamine (BMESPA) - BLYP/aug-cc-pVDZ implicit solvent

Geometry
0 1
 N                -1.50776200     -2.42967600     -0.00285000
 N                 1.50775700      2.42963700      0.00286600
 C                -0.78160700     -1.23269200      0.03454400
 C                 0.78160200      1.23265300     -0.03453400
 C                -1.37738200      0.06222700      0.08351800
 C                -0.63193800      1.24951400      0.04782400
 C                 0.63193400     -1.24955300     -0.04781500
 C                 1.37737800     -0.06226600     -0.08351000
 H                -1.14694700      2.21577300      0.08209400
 H                 1.14694300     -2.21581200     -0.08208400
 H                -2.39672600     -2.41740500      0.50276600
 H                -0.94749600     -3.25723300      0.20763800
 H                 2.39672300      2.41736800     -0.50274800
 H                 0.94749100      3.25719500     -0.20762100
 S                -3.20379300      0.25045600      0.15467300
 S                 3.20378800     -0.25049900     -0.15466600
 O                -3.76900100     -0.82296700      1.08972400
 O                -3.53636900      1.70195700      0.48376600
 O                 3.53636200     -1.70202700     -0.48364300
 O                 3.76898900      0.82284600     -1.08981000
 C                -3.78466400     -0.10307400     -1.54665100
 H                -4.88320600     -0.02229200     -1.51513700
 H                -3.33781600      0.65233100     -2.21153500
 H                -3.46248300     -1.12325900     -1.80749700
 C                 3.78467400      0.10317000      1.54662400
 H                 3.33783100     -0.65218000      2.21157400
 H                 4.88321600      0.02238700      1.51510800
 H                 3.46249300      1.12337700      1.80738800

Excited State   1:      Singlet-A      2.9109 eV  425.93 nm  f=0.0764  <S**2>=0.000
      69 -> 70         0.69842


2,5-bis(methylsulfonyl)benzene-1,4-diamine (BMESPA) - BLYP/aug-cc-pVDZ implicit + explicit solvent

Geometry
0 1
 N                 1.95032500      1.72761800      1.18994900
 N                -1.95030000     -1.72758500     -1.18994600
 C                 0.99573600      0.85058900      0.63158300
 C                -0.99571600     -0.85056100     -0.63156400
 C                 1.31565100     -0.41839200      0.07202700
 C                 0.35986500     -1.24218600     -0.53893800
 C                -0.35984500      1.24221300      0.53896100
 C                -1.31563100      0.41841800     -0.07200300
 H                 0.66179400     -2.20898900     -0.95584500
 H                -0.66177300      2.20901600      0.95586700
 H                 2.72927100      1.24935400      1.65381600
 H                 1.52735800      2.42607400      1.80726500
 H                -2.72923800     -1.24931600     -1.65382100
 H                -1.52732500     -2.42604000     -1.80725900
 S                 3.03843300     -1.06901400      0.12119000
 S                -3.03840900      1.06904700     -0.12117500
 O                 3.64893900     -0.69769800      1.47521700
 O                 3.00947800     -2.54693600     -0.24987300
 O                -3.00944800      2.54697300      0.24987300
 O                -3.64891400      0.69772300     -1.47520000
 C                 3.93969900     -0.16746600     -1.19380400
 H                 4.97731100     -0.53664600     -1.15142700
 H                 3.45768600     -0.41605300     -2.15192400
 H                 3.88421300      0.90990100     -0.97076900
 C                -3.93968500      0.16751900      1.19382500
 H                -3.45767300      0.41610900      2.15194400
 H                -4.97729400      0.53670900      1.15144400
 H                -3.88421100     -0.90985100      0.97079900
 O                 3.04483000      3.64880600     -0.75974700
 H                 3.82741700      3.25679900     -1.19252000
 H                 2.73065500      2.93679500     -0.14167600
 O                -3.04485000     -3.64880600      0.75968100
 H                -3.82732500     -3.25674600      1.19260900
 H                -2.73066400     -2.93676700      0.14164600

Excited State   1:      Singlet-A      3.1462 eV  394.08 nm  f=0.0777  <S**2>=0.000
      79 -> 80         0.69599


2,5-bis(methylsulfonyl)benzene-1,4-diamine (BMESPA) - BLYP/aug-cc-pVTZ gas phase

Geometry
0 1
 N                -1.53517400     -2.39601600      0.01637100
 N                 1.53512200      2.39589500     -0.01651100
 C                -0.78457100     -1.21551900      0.03832100
 C                 0.78450900      1.21538600     -0.03810000
 C                -1.37703000      0.07314500      0.07929100
 C                -0.61991700      1.24506100      0.04710200
 C                 0.61991500     -1.24523100     -0.04679300
 C                 1.37698500     -0.07328500     -0.07904200
 H                -1.14132400      2.19893800      0.09197600
 H                 1.14134100     -2.19907500     -0.09170800
 H                -2.40983800     -2.35722100      0.53785000
 H                -1.00197100     -3.24091300      0.19283100
 H                 2.40981000      2.35702700     -0.53796500
 H                 1.00192600      3.24080200     -0.19299900
 S                -3.18911500      0.26803600      0.16624000
 S                 3.18903600     -0.26802400     -0.16624400
 O                -3.72408600     -0.78237100      1.07277400
 O                -3.50164900      1.68928000      0.42593100
 O                 3.50166900     -1.68925800     -0.42581500
 O                 3.72379500      0.78233400     -1.07297200
 C                -3.75133900     -0.13376800     -1.52753300
 H                -4.84416000     -0.10502900     -1.49031900
 H                -3.36028800      0.62492100     -2.20906700
 H                -3.39317700     -1.13422500     -1.78296600
 C                 3.75144700      0.13399000      1.52741900
 H                 3.36060800     -0.62471300      2.20905700
 H                 4.84426700      0.10539100      1.49003400
 H                 3.39319500      1.13442200      1.78284500

Excited State   1:      Singlet-A      3.0930 eV  400.85 nm  f=0.0591  <S**2>=0.000
      69 ->  70        0.69589


2,5-bis(methylsulfonyl)benzene-1,4-diamine (BMESPA) - BLYP/aug-cc-pVTZ implicit solvent

Geometry
0 1
 N                -1.49110600     -2.42397100      0.00092600
 N                 1.49111100      2.42393300     -0.00092400
 C                -0.77642700     -1.22547900      0.03414700
 C                 0.77643300      1.22544100     -0.03416700
 C                -1.37700400      0.06092600      0.07941400
 C                -0.62889300      1.23871100      0.04519000
 C                 0.62889800     -1.23875300     -0.04520500
 C                 1.37700900     -0.06096800     -0.07943100
 H                -1.13939600      2.19780700      0.07811300
 H                 1.13940100     -2.19785000     -0.07811100
 H                -2.38156300     -2.41962400      0.49265800
 H                -0.93047500     -3.24506300      0.21334800
 H                 2.38156700      2.41959000     -0.49265900
 H                 0.93047800      3.24502500     -0.21334000
 S                -3.18456600      0.25145100      0.15314700
 S                 3.18457000     -0.25150200     -0.15313000
 O                -3.73737100     -0.79472600      1.06697700
 O                -3.50742500      1.66898500      0.47511700
 O                 3.50742500     -1.66907000     -0.47496200
 O                 3.73739200      0.79458400     -1.06705400
 C                -3.76252600     -0.09684000     -1.52859400
 H                -4.85320600     -0.00870900     -1.50221500
 H                -3.32181100      0.64421200     -2.20012200
 H                -3.45883200     -1.11170900     -1.79739700
 C                 3.76251200      0.09694400      1.52858500
 H                 3.32177300     -0.64402800      2.20018600
 H                 4.85319100      0.00879300      1.50223000
 H                 3.45883200      1.11184600      1.79728000

Excited State   1:      Singlet-A      2.9271 eV  423.58 nm  f=0.0785  <S**2>=0.000
      69 ->  70        0.69882


2,5-bis(methylsulfonyl)benzene-1,4-diamine (BMESPA) - BLYP/aug-cc-pVTZ implicit + explicit solvent

Geometry
0 1
 N                 1.95032500      1.72761800      1.18994900
 N                -1.95030000     -1.72758500     -1.18994600
 C                 0.99573600      0.85058900      0.63158300
 C                -0.99571600     -0.85056100     -0.63156400
 C                 1.31565100     -0.41839200      0.07202700
 C                 0.35986500     -1.24218600     -0.53893800
 C                -0.35984500      1.24221300      0.53896100
 C                -1.31563100      0.41841800     -0.07200300
 H                 0.66179400     -2.20898900     -0.95584500
 H                -0.66177300      2.20901600      0.95586700
 H                 2.72927100      1.24935400      1.65381600
 H                 1.52735800      2.42607400      1.80726500
 H                -2.72923800     -1.24931600     -1.65382100
 H                -1.52732500     -2.42604000     -1.80725900
 S                 3.03843300     -1.06901400      0.12119000
 S                -3.03840900      1.06904700     -0.12117500
 O                 3.64893900     -0.69769800      1.47521700
 O                 3.00947800     -2.54693600     -0.24987300
 O                -3.00944800      2.54697300      0.24987300
 O                -3.64891400      0.69772300     -1.47520000
 C                 3.93969900     -0.16746600     -1.19380400
 H                 4.97731100     -0.53664600     -1.15142700
 H                 3.45768600     -0.41605300     -2.15192400
 H                 3.88421300      0.90990100     -0.97076900
 C                -3.93968500      0.16751900      1.19382500
 H                -3.45767300      0.41610900      2.15194400
 H                -4.97729400      0.53670900      1.15144400
 H                -3.88421100     -0.90985100      0.97079900
 O                 3.04483000      3.64880600     -0.75974700
 H                 3.82741700      3.25679900     -1.19252000
 H                 2.73065500      2.93679500     -0.14167600
 O                -3.04485000     -3.64880600      0.75968100
 H                -3.82732500     -3.25674600      1.19260900
 H                -2.73066400     -2.93676700      0.14164600

Excited State   1:      Singlet-A      3.1151 eV  398.01 nm  f=0.0783  <S**2>=0.000
      79 ->  80        0.69638


7-amino-4-methyl-2H-chromen-2-one (C440) - BLYP/6-31++G(d,p) gas phase

Geometry
0 1
 O                 0.84180400     -1.59125600      0.00011100
 O                 3.05179100     -2.08419600      0.00023900
 C                 0.07054500      0.73341200     -0.00002000
 C                -0.18244100     -0.66670500      0.00001700
 C                -1.05665300      1.59901100     -0.00011600
 C                 1.46014500      1.18520300      0.00003700
 C                -1.49140400     -1.18459100     -0.00005100
 C                -2.36030500      1.09211700     -0.00017300
 C                -2.58884700     -0.30977700     -0.00014200
 C                 2.45901200      0.24315600      0.00013100
 C                 2.21060100     -1.19482000      0.00019400
 H                -0.90324400      2.67994500     -0.00014400
 H                -1.65039500     -2.26356500     -0.00003300
 H                -3.21275800      1.77683800     -0.00024200
 H                 3.51232900      0.52883800      0.00016900
 N                -3.91938900     -0.89608100     -0.00020600
 H                -4.45043700     -0.59047700      0.82319900
 H                -4.45047100     -0.59019800     -0.82348500
 C                 1.78624000      2.66528900     -0.00000600
 H                 1.36366800      3.16683400     -0.88742000
 H                 1.36358700      3.16690400      0.88732900
 H                 2.87332200      2.82728900      0.00003800

Excited State   4:      Singlet-A      4.0567 eV  305.63 nm  f=0.1345  <S**2>=0.000
      44 -> 47         0.57046
      44 -> 49        -0.13234
      46 -> 47        -0.31992
      46 -> 48         0.19110


7-amino-4-methyl-2H-chromen-2-one (C440) - BLYP/6-31++G(d,p) implicit solvent

Geometry
0 1
 O                 0.86113600     -1.58873100      0.00000100
 O                 3.05669300     -2.08193000      0.00059000
 C                 0.06878300      0.73257400     -0.00011500
 C                -0.18464600     -0.66368200     -0.00001700
 C                -1.06385400      1.59394100     -0.00018800
 C                 1.45279800      1.19053100     -0.00001500
 C                -1.48394100     -1.19734500      0.00000500
 C                -2.36199000      1.07673000     -0.00019100
 C                -2.58460700     -0.32633100     -0.00009100
 C                 2.46013900      0.24880100      0.00006000
 C                 2.20422900     -1.17164100     -0.00025400
 H                -0.91548300      2.67504400     -0.00023200
 H                -1.62812300     -2.27892000      0.00007800
 H                -3.21996200      1.75365000     -0.00024800
 H                 3.51013400      0.54504600      0.00033300
 N                -3.92249900     -0.90098600     -0.00006600
 H                -4.43492500     -0.53413100      0.81360200
 H                -4.43494400     -0.53415300     -0.81373100
 C                 1.77468000      2.66518300      0.00007600
 H                 1.34378900      3.16215700     -0.88561000
 H                 1.34362200      3.16206200      0.88573200
 H                 2.86121300      2.82886400      0.00018800

Excited State   3:      Singlet-A      3.8678 eV  320.56 nm  f=0.2436  <S**2>=0.000
      42 -> 47        -0.10253
      44 -> 47         0.49396
      44 -> 49        -0.11012
      46 -> 47        -0.46087


7-amino-4-methyl-2H-chromen-2-one (C440) - BLYP/6-31++G(d,p) implicit + explicit solvent

Geometry
0 1
 O                -1.19627500      1.60381200      0.17426300
 O                -3.28627900      2.35414600     -0.18858100
 C                -0.65558300     -0.78654400      0.08366000
 C                -0.26465700      0.56885300      0.27388600
 C                 0.36818800     -1.76991900      0.20872500
 C                -2.04517500     -1.07558700     -0.21549500
 C                 1.04931800      0.94855600      0.56964400
 C                 1.68358100     -1.41711800      0.49934600
 C                 2.04155100     -0.04950900      0.68320000
 C                -2.93925600     -0.02442500     -0.31162900
 C                -2.54977300      1.34786300     -0.12252000
 H                 0.11651700     -2.82332700      0.07593400
 H                 1.29521600      2.00360000      0.70865300
 H                 2.45364600     -2.18713300      0.59089300
 H                -3.99222700     -0.19981700     -0.53643700
 N                 3.38496200      0.30171700      0.90879700
 H                 3.51548000      1.20499500      1.37118200
 H                 3.94187500     -0.43344600      1.35228600
 C                -2.51075500     -2.49889700     -0.41697800
 H                -1.97188100     -2.97670000     -1.25244500
 H                -2.31128700     -3.10833600      0.48069000
 H                -3.58830100     -2.53196700     -0.62956700
 O                 4.71084000      0.59227800     -1.70016100
 H                 5.67049900      0.57669700     -1.51364000
 H                 4.28482300      0.50187800     -0.80434000

Excited State   1:      Singlet-A      3.2828 eV  377.68 nm  f=0.3367  <S**2>=0.000
      50 -> 52         0.11297
      51 -> 52         0.67736


7-amino-4-methyl-2H-chromen-2-one (C440) - BLYP/6-311++G(2df,p) gas phase

Geometry
0 1
 O                -0.83821600     -1.58471300     -0.00016200
 O                -3.03847400     -2.07320400     -0.00042600
 C                -0.07007500      0.72862600      0.00005000
 C                 0.18157100     -0.66505000     -0.00002200
 C                 1.05178300      1.59024000      0.00022000
 C                -1.45452600      1.17829800     -0.00005600
 C                 1.48566000     -1.17759600      0.00010000
 C                 2.34855800      1.08658100      0.00029000
 C                 2.57743300     -0.30764600      0.00023200
 C                -2.44782600      0.24231500     -0.00020200
 C                -2.20410500     -1.19115200     -0.00023700
 H                 0.89918600      2.66813300      0.00026700
 H                 1.64436200     -2.25385500      0.00010900
 H                 3.19845100      1.76934700      0.00038400
 H                -3.49809600      0.52863400     -0.00030200
 N                 3.90661200     -0.88938800      0.00035800
 H                 4.43762900     -0.58713500     -0.82108100
 H                 4.43829100     -0.58513700      0.82062900
 C                -1.78045200      2.65332200     -0.00001000
 H                -1.35842300      3.15340200      0.88415700
 H                -1.35825300      3.15349200     -0.88404500
 H                -2.86403600      2.81455000     -0.00010700

Excited State   4:      Singlet-A      4.0909 eV  303.07 nm  f=0.1323  <S**2>=0.000
      44 -> 47         0.57356
      44 -> 49        -0.13218
      46 -> 47        -0.31467
      46 -> 48         0.19390


7-amino-4-methyl-2H-chromen-2-one (C440) - BLYP/6-311++G(2df,p) implicit solvent

Geometry
0 1
 O                -0.85702800     -1.58261600     -0.00015400
 O                -3.04340000     -2.07063300     -0.00025800
 C                -0.06828300      0.72783200      0.00001100
 C                 0.18386500     -0.66172500     -0.00002500
 C                 1.05877300      1.58573200      0.00014900
 C                -1.44741700      1.18342600     -0.00006300
 C                 1.47852900     -1.18960200      0.00008300
 C                 2.35016600      1.07213500      0.00022900
 C                 2.57322300     -0.32332300      0.00019900
 C                -2.44861600      0.24727700     -0.00018300
 C                -2.19746100     -1.16902300     -0.00030100
 H                 0.91053300      2.66377100      0.00018400
 H                 1.62335700     -2.26824800      0.00007800
 H                 3.20530700      1.74758000      0.00032700
 H                -3.49559100      0.54391700     -0.00020300
 N                 3.90895800     -0.89437500      0.00032300
 H                 4.42288500     -0.53513500     -0.81246200
 H                 4.42320900     -0.53392200      0.81236500
 C                -1.76917500      2.65301700      0.00001000
 H                -1.33929300      3.14884500      0.88256300
 H                -1.33916800      3.14896600     -0.88241400
 H                -2.85213000      2.81636700     -0.00005400

Excited State   3:      Singlet-A      3.9106 eV  317.04 nm  f=0.2295  <S**2>=0.000
      44 -> 47         0.51925
      44 -> 49         0.11292
      46 -> 47        -0.43215


7-amino-4-methyl-2H-chromen-2-one (C440) - BLYP/6-311++G(2df,p) implicit + explicit solvent

Geometry
0 1
 O                -1.19182100     -1.59873200     -0.17900300
 O                -3.27373200     -2.34378500      0.18832100
 C                -0.65272900      0.78248600     -0.08349300
 C                -0.26398600     -0.56725300     -0.27929600
 C                 0.36526800      1.76356800     -0.21058200
 C                -2.03625500      1.06860900      0.22144200
 C                 1.04416200     -0.94003000     -0.58118600
 C                 1.67296800      1.41508200     -0.50742400
 C                 2.03209100      0.05407700     -0.69550100
 C                -2.92656400      0.02348400      0.31828700
 C                -2.54316900     -1.34543300      0.12376800
 H                 0.11375000      2.81400800     -0.07385900
 H                 1.29046300     -1.99204200     -0.72420200
 H                 2.44001100      2.18448200     -0.60061600
 H                -3.97618600      0.19891000      0.54745900
 N                 3.36724900     -0.29261500     -0.93021800
 H                 3.50956000     -1.19688800     -1.38022800
 H                 3.93612900      0.44427700     -1.34761200
 C                -2.50061000      2.48688700      0.42854500
 H                -1.96028700      2.96155400      1.26153600
 H                -2.30501600      3.09825900     -0.46554700
 H                -3.57480900      2.51962300      0.64459800
 O                 4.69979100     -0.60047500      1.72417800
 H                 5.65574500     -0.58049900      1.54069900
 H                 4.27893900     -0.50831200      0.83395900

Excited State   1:      Singlet-A      3.2915 eV  376.68 nm  f=0.3374  <S**2>=0.000
      50 -> 52         0.10720
      51 -> 52         0.67885


7-amino-4-methyl-2H-chromen-2-one (C440) - BLYP/aug-cc-pVDZ gas phase

Geometry
0 1
 O                 0.83299500     -1.56459200      0.00024000
 O                 3.00744800     -2.06130000      0.00210400
 C                 0.06867700      0.73569400      0.00181100
 C                -0.18409100     -0.65386300      0.00082800
 C                -1.05544600      1.58967500      0.00622600
 C                 1.44637300      1.18467600      0.00028100
 C                -1.47679500     -1.17376400      0.00262400
 C                -2.34843900      1.09274500      0.00777500
 C                -2.57672900     -0.30416600      0.00624200
 C                 2.43817200      0.24985800     -0.00068700
 C                 2.17853700     -1.17864800      0.00067000
 H                -0.90761400      2.66844400      0.00845600
 H                -1.60887300     -2.25510400     -0.00198700
 H                -3.19742100      1.77694500      0.00557000
 H                 3.49017600      0.52891400     -0.00218500
 N                -3.87018600     -0.80115700     -0.05008100
 H                -4.00913500     -1.76508200      0.21860100
 H                -4.61506400     -0.18391100      0.24054100
 C                 1.76563700      2.65529100     -0.00109900
 H                 1.33837600      3.14976100     -0.88575400
 H                 1.34214900      3.15086700      0.88478200
 H                 2.84888700      2.81912700     -0.00342500

Excited State   1:      Singlet-A      3.5243 eV  351.80 nm  f=0.2439  <S**2>=0.000
      45 -> 47        -0.11069
      45 -> 48        -0.10948
      46 -> 47         0.66733


7-amino-4-methyl-2H-chromen-2-one (C440) - BLYP/aug-cc-pVDZ implicit solvent

Geometry
0 1
 O                -0.84584000     -1.56329200      0.00013500
 O                -3.00896400     -2.06690800     -0.00233600
 C                -0.06820500      0.73618300      0.00042200
 C                 0.19112300     -0.65133300      0.00118300
 C                 1.05964200      1.59280600     -0.00413300
 C                -1.43807900      1.18559300      0.00013800
 C                 1.47519800     -1.18142200      0.00108000
 C                 2.34810300      1.09218300     -0.00370300
 C                 2.57813900     -0.30944200      0.00094100
 C                -2.43984700      0.24812400     -0.00001000
 C                -2.17175300     -1.16006300     -0.00099100
 H                 0.91070500      2.67121100     -0.00957500
 H                 1.61695100     -2.26140500     -0.00015100
 H                 3.20226700      1.76949500     -0.00911100
 H                -3.48859300      0.53823700      0.00012600
 N                 3.86154700     -0.80209100      0.05754400
 H                 4.00281200     -1.77207200     -0.19497600
 H                 4.61242700     -0.17621200     -0.20443900
 C                -1.76015900      2.65107200      0.00059500
 H                -1.32918400      3.14375900      0.88398100
 H                -1.33109700      3.14395200     -0.88363900
 H                -2.84354300      2.81216200      0.00166300

Excited State   1:      Singlet-A      3.2106 eV  386.17 nm  f=0.3113  <S**2>=0.000
      45 -> 47        -0.10209
      46 -> 47         0.68074
      46 -> 49        -0.10795


7-amino-4-methyl-2H-chromen-2-one (C440) - BLYP/aug-cc-pVDZ implicit + explicit solvent

Geometry
0 1
 O                -1.15926100     -1.59966500     -0.15481800
 O                -3.20222100     -2.37250100      0.24335300
 C                -0.65393800      0.77293200     -0.07856800
 C                -0.25388700     -0.56486200     -0.27363500
 C                 0.34283900      1.76567600     -0.22610200
 C                -2.03496900      1.04370700      0.24977000
 C                 1.05122300     -0.92328700     -0.59576000
 C                 1.64839600      1.43473800     -0.54372000
 C                 2.01888600      0.08150400     -0.73214700
 C                -2.90174200     -0.01082300      0.36262900
 C                -2.48854900     -1.37098500      0.16314600
 H                 0.07889800      2.81257500     -0.08858300
 H                 1.30701700     -1.97221600     -0.74018300
 H                 2.40282000      2.21364000     -0.65408200
 H                -3.95085200      0.14105700      0.60849500
 N                 3.35052500     -0.24788800     -0.98853600
 H                 3.48328800     -1.14373200     -1.44705300
 H                 3.88421000      0.49055900     -1.43658700
 C                -2.50499200      2.45246400      0.46007300
 H                -1.94958900      2.92905900      1.28049700
 H                -2.32864400      3.05750800     -0.44089900
 H                -3.57413500      2.47538100      0.69628900
 O                 4.64996900     -0.50750600      1.63252700
 H                 5.60277400     -0.50677700      1.46951700
 H                 4.25191400     -0.43187100      0.73833900

Excited State   1:      Singlet-A      3.3503 eV  370.07 nm  f=0.3314  <S**2>=0.000
      50 -> 52        -0.10361
      51 -> 52         0.67853


7-amino-4-methyl-2H-chromen-2-one (C440) - BLYP/aug-cc-pVTZ gas phase

Geometry
0 1
 O                 0.82773300     -1.55732900     -0.00145600
 O                 2.99376600     -2.05477000      0.00318300
 C                 0.06660200      0.73181100      0.00027600
 C                -0.18573300     -0.65094300     -0.00197800
 C                -1.05160100      1.58130600      0.00255700
 C                 1.44008300      1.17482600      0.00076800
 C                -1.47266500     -1.16549400     -0.00251000
 C                -2.33709300      1.08779500      0.00156400
 C                -2.56720000     -0.30141600     -0.00085600
 C                 2.42615200      0.24653300      0.00079500
 C                 2.16943700     -1.17708400      0.00105000
 H                -0.90386900      2.65187800      0.00523900
 H                -1.60441300     -2.23877200     -0.00815600
 H                -3.17885800      1.76772400     -0.00262800
 H                 3.46954600      0.52493500      0.00087600
 N                -3.85643600     -0.79540400     -0.05300900
 H                -3.99520900     -1.75514700      0.21331100
 H                -4.59693000     -0.18051100      0.23761400
 C                 1.76243800      2.64032500      0.00071200
 H                 1.34195800      3.13405100     -0.87764000
 H                 1.34229700      3.13428900      0.87909300
 H                 2.83806800      2.80090500      0.00053700

Excited State   1:      Singlet-A      3.5717 eV  347.13 nm  f=0.2505  <S**2>=0.000
      45 -> 47        -0.10527
      45 -> 48        -0.10991
      46 -> 47         0.66865


7-amino-4-methyl-2H-chromen-2-one (C440) - BLYP/aug-cc-pVTZ implicit solvent

Geometry
0 1
 O                 0.84124000     -1.55572500     -0.00088500
 O                 2.99654200     -2.05892000      0.00297300
 C                 0.06625100      0.73245400     -0.00084700
 C                -0.19209800     -0.64830400     -0.00250500
 C                -1.05618500      1.58398500      0.00206400
 C                 1.43145900      1.17612800      0.00031400
 C                -1.47004100     -1.17344100     -0.00355900
 C                -2.33672300      1.08636200      0.00014400
 C                -2.56839700     -0.30778100     -0.00476500
 C                 2.42785200      0.24532200      0.00093800
 C                 2.16370200     -1.15766700      0.00118800
 H                -0.90796400      2.65433600      0.00757600
 H                -1.61038600     -2.24557600     -0.00358400
 H                -3.18379800      1.75935900      0.00377100
 H                 3.46798200      0.53526500      0.00160500
 N                -3.84674000     -0.79761700     -0.05594900
 H                -3.98824400     -1.76348400      0.19358000
 H                -4.59436200     -0.17422700      0.20324800
 C                 1.75628600      2.63639500      0.00054800
 H                 1.33154500      3.12837900     -0.87646500
 H                 1.33115600      3.12827800      0.87743700
 H                 2.83213800      2.79475200      0.00084400

Excited State   1:      Singlet-A      3.2553 eV  380.87 nm  f=0.3189  <S**2>=0.000
      46 -> 47         0.68129
      46 -> 49         0.10633


7-amino-4-methyl-2H-chromen-2-one (C440) - BLYP/aug-cc-pVTZ implicit + explicit solvent

Geometry
0 1
 O                -1.17763500     -1.57346600     -0.15650700
 O                -3.22920000     -2.31439400      0.21594900
 C                -0.64308500      0.78155800     -0.08775400
 C                -0.25942700     -0.55594200     -0.26828200
 C                 0.36468200      1.75430800     -0.22377300
 C                -2.02008000      1.06775700      0.21617900
 C                 1.03883000     -0.92977100     -0.56635500
 C                 1.66249900      1.40616700     -0.51693400
 C                 2.01846000      0.05458900     -0.69131300
 C                -2.89765500      0.03268200      0.32269000
 C                -2.50390800     -1.32930000      0.13966900
 H                 0.11448900      2.79759200     -0.09696000
 H                 1.28183400     -1.97520000     -0.69810800
 H                 2.42314300      2.16867000     -0.61797000
 H                -3.93980100      0.20075200      0.54994300
 N                 3.34218800     -0.29169200     -0.92805400
 H                 3.47679800     -1.18812000     -1.37421300
 H                 3.90046000      0.43650300     -1.35129100
 C                -2.47736700      2.47848200      0.40922000
 H                -1.93467100      2.95351100      1.22851600
 H                -2.28405900      3.07290400     -0.48577300
 H                -3.54193300      2.51477200      0.62775400
 O                 4.65497300     -0.63326700      1.70089400
 H                 5.57660300     -0.37989900      1.57603100
 H                 4.24377700     -0.51181500      0.82175700

Excited State   1:      Singlet-A      3.3846 eV  366.32 nm  f=0.3383  <S**2>=0.000
      50 -> 52        -0.10053
      51 -> 52         0.67945


7-(diethylamino)-4-methyl-2H-chromen-2-one (C460) - BLYP/6-31++G(d,p) gas phase

Geometry
0 1
 O                 1.89670600     -1.56124800     -0.08765700
 O                 3.98530000     -2.38531300      0.05621500
 C                 1.45797800      0.84955900     -0.03519600
 C                 0.99292700     -0.49326500     -0.13050100
 C                 0.44979300      1.85692200     -0.08522500
 C                 2.87292200      1.09264400      0.10783000
 C                -0.35143500     -0.83826000     -0.26464400
 C                -0.89808500      1.54792100     -0.22299700
 C                -1.35038600      0.18215400     -0.33112800
 C                 3.74089100      0.00931600      0.13950700
 C                 3.28472000     -1.34743900      0.04076100
 H                 0.74101700      2.90614900     -0.00861200
 H                -0.60347300     -1.89544900     -0.31746000
 H                -1.61424200      2.36711900     -0.24358400
 H                 4.81733400      0.15299700      0.24311700
 N                -2.68647700     -0.12512000     -0.52414000
 C                 3.40732600      2.50280800      0.21926800
 H                 3.14306500      3.09807300     -0.67104200
 H                 2.97341100      3.02234900      1.09037900
 H                 4.50129800      2.50007300      0.32423200
 C                -3.15635000     -1.53509000     -0.51214800
 C                -3.29731200     -2.17144300      0.88758500
 H                -2.47701500     -2.13925200     -1.13422800
 H                -4.13076600     -1.54542400     -1.02139000
 H                -3.61081800     -3.22329800      0.77709300
 H                -2.34497800     -2.15732900      1.44036100
 H                -4.05632800     -1.64957200      1.49032200
 C                -3.72843500      0.93404900     -0.54660100
 C                -4.20169300      1.41988800      0.83987800
 H                -4.58285800      0.52008800     -1.10226200
 H                -3.35546700      1.78260900     -1.13995900
 H                -4.93852100      2.23058500      0.70951000
 H                -4.68351200      0.60741300      1.40530400
 H                -3.36602700      1.81262600      1.44040500

Excited State   1:      Singlet-A      3.1268 eV  396.52 nm  f=0.3040  <S**2>=0.000
      60 -> 63         0.14543
      62 -> 63         0.66935


7-(diethylamino)-4-methyl-2H-chromen-2-one (C460) - BLYP/6-31++G(d,p) implicit solvent

Geometry
0 1
 O                 1.89680100     -1.56127600     -0.08764500
 O                 3.98542500     -2.38524800      0.05615400
 C                 1.45797500      0.84948900     -0.03513800
 C                 0.99294000     -0.49331900     -0.13044000
 C                 0.44971700      1.85680800     -0.08522000
 C                 2.87286700      1.09265400      0.10789100
 C                -0.35137900     -0.83838900     -0.26455600
 C                -0.89813200      1.54775800     -0.22301000
 C                -1.35039900      0.18199600     -0.33103200
 C                 3.74086600      0.00930800      0.13955800
 C                 3.28476700     -1.34741300      0.04073300
 H                 0.74090800      2.90604500     -0.00870200
 H                -0.60336800     -1.89557100     -0.31736900
 H                -1.61431000      2.36693100     -0.24370200
 H                 4.81727700      0.15307500      0.24320700
 N                -2.68644200     -0.12519500     -0.52402100
 C                 3.40729000      2.50282500      0.21920700
 H                 3.14431000      3.09752400     -0.67185000
 H                 2.97229500      3.02301000      1.08935500
 H                 4.50109900      2.50004200      0.32560700
 C                -3.15648700     -1.53512000     -0.51212200
 C                -3.29785800     -2.17147300      0.88756800
 H                -2.47709700     -2.13934500     -1.13405400
 H                -4.13077100     -1.54536600     -1.02156000
 H                -3.61151400     -3.22325500      0.77701900
 H                -2.34569400     -2.15752100      1.44059100
 H                -4.05693100     -1.64950700      1.49010600
 C                -3.72820000      0.93417000     -0.54666700
 C                -4.20135400      1.42028700      0.83974100
 H                -4.58266600      0.52040500     -1.10235900
 H                -3.35494900      1.78257100     -1.14005700
 H                -4.93792900      2.23116900      0.70929800
 H                -4.68342700      0.60802900      1.40521700
 H                -3.36560800      1.81283400      1.44024300

Excited State   1:      Singlet-A      2.7953 eV  443.54 nm  f=0.3548  <S**2>=0.000
      62 -> 63         0.68737


7-(diethylamino)-4-methyl-2H-chromen-2-one (C460) - BLYP/6-31++G(d,p) implicit + explicit solvent

Geometry
0 1
 O                 1.54757600     -1.21415300     -0.09561400
 O                 3.71058200     -1.79147700      0.05617300
 C                 0.82870500      1.12913700     -0.05895300
 C                 0.52391900     -0.26000600     -0.14285100
 C                -0.29270700      2.01017900     -0.10177200
 C                 2.20505600      1.53776900      0.06863700
 C                -0.77002500     -0.76295100     -0.26697700
 C                -1.59490100      1.54263400     -0.22375500
 C                -1.88305200      0.13220600     -0.32702000
 C                 3.19449200      0.56208100      0.10580500
 C                 2.89434600     -0.83519900      0.02781000
 H                -0.12724200      3.08692700     -0.03273600
 H                -0.89499800     -1.84293500     -0.30904200
 H                -2.40460700      2.26950300     -0.23808800
 H                 4.24757600      0.82986200      0.20013000
 N                -3.17460700     -0.32930000     -0.50353000
 C                 2.57303400      3.00152700      0.16020600
 H                 2.22444100      3.55211800     -0.72967800
 H                 2.09550100      3.47487900      1.03479600
 H                 3.66128700      3.12855600      0.24609000
 C                -3.46873100     -1.78523100     -0.56754100
 C                -3.55411700     -2.50418400      0.79662300
 H                -2.71060600     -2.26869600     -1.20332900
 H                -4.42698000     -1.88857400     -1.09744200
 H                -3.75015500     -3.57650200      0.62795900
 H                -2.61488300     -2.41505500      1.36452900
 H                -4.37211500     -2.09810500      1.41122500
 C                -4.33805200      0.59498100     -0.46548600
 C                -4.80470800      1.00331500      0.94815900
 H                -5.15885400      0.08513100     -0.99021500
 H                -4.10065000      1.49051700     -1.06013900
 H                -5.65031600      1.70645900      0.86221000
 H                -5.14302900      0.12840100      1.52442200
 H                -4.00241600      1.50306200      1.51383500
 O                 6.50153000     -1.38800200      0.07642900
 H                 6.68365200     -0.45426100      0.30118900
 H                 5.50959400     -1.45467800      0.08577200

Excited State   1:      Singlet-A      2.7686 eV  447.82 nm  f=0.3614  <S**2>=0.000
      67 -> 68         0.68796


7-(diethylamino)-4-methyl-2H-chromen-2-one (C460) - BLYP/6-311++G(2df,p) gas phase

Geometry
0 1
 O                 1.89108000     -1.55561000     -0.08870300
 O                 3.97281100     -2.37100200      0.05639600
 C                 1.45308800      0.84465400     -0.03666700
 C                 0.99059400     -0.49210300     -0.13082300
 C                 0.44989300      1.84783800     -0.08675800
 C                 2.86239200      1.08636900      0.10736400
 C                -0.34809100     -0.83257400     -0.26291600
 C                -0.89101000      1.54146400     -0.22163600
 C                -1.34312400      0.18237300     -0.32750600
 C                 3.72584500      0.00994400      0.14046200
 C                 3.27575700     -1.34339200      0.04088000
 H                 0.74109600      2.89407600     -0.01134700
 H                -0.60095900     -1.88675700     -0.31492000
 H                -1.60567500      2.35806200     -0.24190900
 H                 4.79915100      0.15448400      0.24565400
 N                -2.67414400     -0.12326900     -0.51006600
 C                 3.39602500      2.49145900      0.22003800
 H                 3.13392300      3.08605000     -0.66716500
 H                 2.96247000      3.00936800      1.08801400
 H                 4.48641200      2.48822200      0.32612200
 C                -3.14382100     -1.52865000     -0.51083300
 C                -3.29203100     -2.17207400      0.87931200
 H                -2.46409100     -2.12817700     -1.13101000
 H                -4.11291300     -1.53542700     -1.02313200
 H                -3.60775300     -3.21889800      0.76284400
 H                -2.34502400     -2.16449800      1.43436100
 H                -4.04904000     -1.65325800      1.48089700
 C                -3.71332100      0.93222500     -0.54437400
 C                -4.19720000      1.41989700      0.83213000
 H                -4.56056400      0.51833600     -1.10452100
 H                -3.33709600      1.77766900     -1.13367800
 H                -4.93120600      2.22730600      0.69548200
 H                -4.68151900      0.61150400      1.39454700
 H                -3.36931800      1.81313100      1.43664500

Excited State   1:      Singlet-A      3.1638 eV  391.89 nm  f=0.3076  <S**2>=0.000
      60 -> 63         0.13810
      62 -> 63         0.67074

7-(diethylamino)-4-methyl-2H-chromen-2-one (C460) - BLYP/6-311++G(2df,p) implicit solvent

Geometry
0 1
 O                 1.89115000     -1.55560100     -0.08880900
 O                 3.97286300     -2.37088600      0.05652200
 C                 1.45303000      0.84460400     -0.03670100
 C                 0.99055800     -0.49212800     -0.13087800
 C                 0.44974000      1.84773000     -0.08682600
 C                 2.86224200      1.08640900      0.10741000
 C                -0.34805600     -0.83269200     -0.26294900
 C                -0.89111300      1.54128600     -0.22172100
 C                -1.34319700      0.18219800     -0.32751900
 C                 3.72573900      0.00996700      0.14052200
 C                 3.27578400     -1.34330800      0.04066300
 H                 0.74089700      2.89397300     -0.01144500
 H                -0.60084700     -1.88686900     -0.31494900
 H                -1.60580900      2.35784900     -0.24202900
 H                 4.79898700      0.15465800      0.24592700
 N                -2.67415500     -0.12338000     -0.50998000
 C                 3.39589700      2.49148600      0.22008200
 H                 3.13526800      3.08551700     -0.66792000
 H                 2.96109500      3.01005000      1.08700000
 H                 4.48609300      2.48817600      0.32781500
 C                -3.14400100     -1.52870500     -0.51073200
 C                -3.29204300     -2.17218200      0.87940000
 H                -2.46444100     -2.12824400     -1.13104300
 H                -4.11313900     -1.53539000     -1.02288600
 H                -3.60762500     -3.21902800      0.76298800
 H                -2.34503200     -2.16448200      1.43439100
 H                -4.04906300     -1.65349700      1.48102700
 C                -3.71316100      0.93226700     -0.54436900
 C                -4.19671500      1.42029800      0.83210000
 H                -4.56051400      0.51852100     -1.10440600
 H                -3.33676000      1.77751000     -1.13381800
 H                -4.93055500      2.22782500      0.69546500
 H                -4.68112300      0.61214900      1.39473600
 H                -3.36866900      1.81345500      1.43640100

Excited State   1:      Singlet-A      2.8349 eV  437.34 nm  f=0.3582  <S**2>=0.000
      62 -> 63         0.68733


7-(diethylamino)-4-methyl-2H-chromen-2-one (C460) - BLYP/6-311++G(2df,p) implicit + explicit solvent

Geometry
0 1
 O                 1.54320900     -1.20778800     -0.09462800
 O                 3.69899300     -1.77578700      0.05587200
 C                 0.82389000      1.12433200     -0.05776700
 C                 0.52208300     -0.25867000     -0.14039200
 C                -0.29302900      2.00069000     -0.09927400
 C                 2.19462900      1.53208700      0.06817300
 C                -0.76620000     -0.75787700     -0.26207800
 C                -1.58816500      1.53525400     -0.21759200
 C                -1.87558100      0.13130800     -0.31991600
 C                 3.17981800      0.56366700      0.10505100
 C                 2.88652100     -0.82983900      0.02772600
 H                -0.12843900      3.07461400     -0.03113000
 H                -0.89118600     -1.83506300     -0.30402000
 H                -2.39679800      2.25886500     -0.23032600
 H                 4.22945800      0.83354800      0.19856900
 N                -3.16154100     -0.32898000     -0.48779900
 C                 2.56108400      2.99123200      0.15879000
 H                 2.21205400      3.54014500     -0.72774100
 H                 2.08554500      3.46337900      1.03082700
 H                 3.64585400      3.11884400      0.24320900
 C                -3.45509400     -1.77978400     -0.56503500
 C                -3.54421300     -2.50687400      0.78881200
 H                -2.69770600     -2.25790000     -1.19998300
 H                -4.40903200     -1.87920000     -1.09646000
 H                -3.74143500     -3.57437300      0.61434400
 H                -2.60902400     -2.42365400      1.35740200
 H                -4.35961000     -2.10500500      1.40345600
 C                -4.32190000      0.59220200     -0.46833600
 C                -4.80421200      1.00364400      0.93352200
 H                -5.13423900      0.08261500     -0.99948200
 H                -4.07863700      1.48373100     -1.06035100
 H                -5.64883200      1.70104200      0.83718500
 H                -5.14454100      0.13280300      1.50815500
 H                -4.01232900      1.50652500      1.50415000
 O                 6.49542600     -1.38630800      0.07197000
 H                 6.68416700     -0.46010900      0.30762200
 H                 5.50670700     -1.44712400      0.08336200

Excited State   1:      Singlet-A      2.8084 eV  441.48 nm  f=0.3659  <S**2>=0.000
      67 -> 68         0.68788


7-(diethylamino)-4-methyl-2H-chromen-2-one (C460) - BLYP/aug-cc-pVDZ gas phase

Geometry
0 1
 O                 1.88301800     -1.56266300     -0.04230600
 O                 3.98922700     -2.37491100      0.10886000
 C                 1.46398200      0.84841800     -0.02785300
 C                 1.00416300     -0.49850500     -0.09321100
 C                 0.46077000      1.85472600     -0.08246600
 C                 2.88916700      1.09409500      0.09439600
 C                -0.35254800     -0.83036100     -0.20715000
 C                -0.89486100      1.55052200     -0.19736400
 C                -1.34586300      0.18797900     -0.27905400
 C                 3.74698400      0.01575800      0.13982500
 C                 3.29717300     -1.36589600      0.07466400
 H                 0.75434900      2.90907700     -0.02871600
 H                -0.60086500     -1.89283700     -0.23653500
 H                -1.60842000      2.37676400     -0.22268300
 H                 4.83062100      0.14911400      0.22906800
 N                -2.69375500     -0.12370400     -0.43796200
 C                 3.42105100      2.51131800      0.16935900
 H                 3.13958000      3.09127700     -0.73031400
 H                 3.00488600      3.04726300      1.04385800
 H                 4.52035200      2.51429600      0.25290400
 C                -3.14413600     -1.52661700     -0.52908300
 C                -3.32616600     -2.24649200      0.82793700
 H                -2.43348600     -2.08755300     -1.16320200
 H                -4.10494100     -1.52109000     -1.07337500
 H                -3.61679100     -3.29964900      0.65500400
 H                -2.39304000     -2.24054400      1.41708900
 H                -4.11764400     -1.76790500      1.43112800
 C                -3.72126500      0.93228000     -0.51608700
 C                -4.21973800      1.46287900      0.84878300
 H                -4.57271000      0.51097700     -1.07942800
 H                -3.33160500      1.76631000     -1.12728200
 H                -4.95421400      2.27481400      0.68967300
 H                -4.71311700      0.66546500      1.43185000
 H                -3.38752200      1.86413700      1.45285800

Excited State   1:      Singlet-A      3.1044 eV  399.39 nm  f=0.2755  <S**2>=0.000
      61 -> 63        -0.13957
      62 -> 63         0.67030


7-(diethylamino)-4-methyl-2H-chromen-2-one (C460) - BLYP/aug-cc-pVDZ implicit solvent

Geometry
0 1
 O                 1.89642900     -1.56665600     -0.08706500
 O                 3.98444000     -2.38622500      0.05985800
 C                 1.45983600      0.84534900     -0.03667700
 C                 0.99433600     -0.49754400     -0.13053600
 C                 0.45264800      1.85464800     -0.08949100
 C                 2.87427600      1.09166200      0.10875800
 C                -0.35162200     -0.84125700     -0.26389000
 C                -0.89651700      1.54715400     -0.22674500
 C                -1.34924100      0.18101200     -0.33127900
 C                 3.74112000      0.00728900      0.14281300
 C                 3.28472600     -1.35085700      0.04322200
 H                 0.74615800      2.90720000     -0.01512700
 H                -0.60475500     -1.90184300     -0.31538800
 H                -1.61360400      2.37007400     -0.25058700
 H                 4.82173100      0.14960300      0.24895600
 N                -2.68391700     -0.12492000     -0.52184100
 C                 3.40513800      2.50192300      0.22075100
 H                 3.13905600      3.09653900     -0.67343800
 H                 2.96474800      3.02099100      1.09298300
 H                 4.50188400      2.50090600      0.32861900
 C                -3.15335500     -1.53188200     -0.51615500
 C                -3.29990100     -2.16762100      0.88182300
 H                -2.46834700     -2.13522900     -1.13713600
 H                -4.12802200     -1.53969300     -1.03073100
 H                -3.59210300     -3.22834300      0.76885400
 H                -2.35151500     -2.13259200      1.44609500
 H                -4.07911000     -1.65742300      1.47420200
 C                -3.72262600      0.93317700     -0.54661700
 C                -4.19829100      1.41324600      0.83951100
 H                -4.57689300      0.51946000     -1.10793700
 H                -3.34366200      1.78469900     -1.13619300
 H                -4.92484600      2.23716800      0.70998300
 H                -4.69719700      0.60008400      1.39498200
 H                -3.35767800      1.78943800      1.44889000

Excited State   1:      Singlet-A      2.7896 eV  444.45 nm  f=0.3502  <S**2>=0.000
      62 -> 63         0.68719


7-(diethylamino)-4-methyl-2H-chromen-2-one (C460) - BLYP/aug-cc-pVDZ implicit + explicit solvent

Geometry
0 1
 O                 1.55030200     -1.22288100     -0.13539100
 O                 3.71254900     -1.79791500     -0.00088100
 C                 0.83483000      1.12186500     -0.07741500
 C                 0.52820000     -0.26655000     -0.16727000
 C                -0.28592000      2.00555600     -0.10552300
 C                 2.21176700      1.53241000      0.04130700
 C                -0.76857800     -0.76732800     -0.28230900
 C                -1.59081300      1.54050400     -0.21802400
 C                -1.88061700      0.13066600     -0.32690700
 C                 3.20005400      0.55496100      0.06474100
 C                 2.89778400     -0.84306100     -0.01870100
 H                -0.11783500      3.08526500     -0.03166700
 H                -0.89503600     -1.85038200     -0.32972700
 H                -2.40185700      2.27112200     -0.22158600
 H                 4.25873900      0.82045700      0.15181000
 N                -3.17225400     -0.32806400     -0.49381800
 C                 2.57768600      2.99517200      0.13844800
 H                 2.21168800      3.55164100     -0.74470800
 H                 2.10880600      3.46006900      1.02628900
 H                 3.66981600      3.12385500      0.20945100
 C                -3.46717200     -1.77995700     -0.57221000
 C                -3.54774700     -2.50864700      0.78537600
 H                -2.70909700     -2.25785900     -1.21658700
 H                -4.43026700     -1.87630400     -1.10016300
 H                -3.73645000     -3.58385400      0.60778400
 H                -2.60627900     -2.41498300      1.35448300
 H                -4.37220000     -2.11169300      1.40278600
 C                -4.33181500      0.59622200     -0.45222000
 C                -4.79707900      0.99337700      0.96355400
 H                -5.15431300      0.08916300     -0.98258900
 H                -4.08951200      1.49754100     -1.04059500
 H                -5.63698100      1.70847400      0.88302400
 H                -5.14755800      0.11262100      1.52939600
 H                -3.98698400      1.47863800      1.53633900
 O                 6.46998700     -1.35374500      0.19033400
 H                 6.62173800     -0.41911600      0.42715200
 H                 5.48011200     -1.43104900      0.14190300

Excited State   1:      Singlet-A      2.7616 eV  448.96 nm  f=0.3579  <S**2>=0.000
      67 -> 68         0.68783


7-(diethylamino)-4-methyl-2H-chromen-2-one (C460) - BLYP/aug-cc-pVTZ gas phase

Geometry
0 1
 O                 1.87810900     -1.55322200     -0.05319300
 O                 3.97921000     -2.36067800      0.08462000
 C                 1.45715000      0.84615400     -0.02569900
 C                 1.00052600     -0.49432200     -0.09573400
 C                 0.45786200      1.84608400     -0.07155400
 C                 2.87702000      1.08767300      0.09316600
 C                -0.34929100     -0.82244600     -0.20683000
 C                -0.88950300      1.54332100     -0.18369100
 C                -1.33963800      0.18857900     -0.27132200
 C                 3.73179000      0.01789900      0.13004800
 C                 3.28865800     -1.35898600      0.05900100
 H                 0.74857800      2.89208800     -0.01280200
 H                -0.59736500     -1.87640500     -0.24154700
 H                -1.59959700      2.36176200     -0.20115400
 H                 4.80636800      0.15337900      0.21606900
 N                -2.68371500     -0.12191500     -0.42530400
 C                 3.41095600      2.49914600      0.17484500
 H                 3.13129300      3.08212300     -0.71294400
 H                 3.00330400      3.02764100      1.04718100
 H                 4.50215200      2.49995500      0.25430000
 C                -3.13531900     -1.52264000     -0.51602100
 C                -3.31111500     -2.24440200      0.83610500
 H                -2.43493200     -2.08176500     -1.14979100
 H                -4.09211700     -1.51698800     -1.05100500
 H                -3.61760100     -3.28459100      0.66517300
 H                -2.37855400     -2.25583800      1.41037600
 H                -4.08078600     -1.76006400      1.44754600
 C                -3.70903000      0.93212000     -0.52152300
 C                -4.22748900      1.46866000      0.82896400
 H                -4.54727700      0.51315500     -1.09095600
 H                -3.31521600      1.75872300     -1.12590300
 H                -4.96291100      2.26567300      0.65699100
 H                -4.71523900      0.67799200      1.41013800
 H                -3.41364600      1.88088200      1.43563500

Excited State   1:      Singlet-A      3.1508 eV  393.50 nm  f=0.2838  <S**2>=0.000
      61 ->  63       -0.13692
      62 ->  63        0.67087


7-(diethylamino)-4-methyl-2H-chromen-2-one (C460) - BLYP/aug-cc-pVTZ implicit solvent

Geometry
0 1
 O                 1.89094600     -1.55688600     -0.08902200
 O                 3.97468900     -2.37006100      0.05549300
 C                 1.45271500      0.84430900     -0.03662900
 C                 0.99039100     -0.49227800     -0.13084000
 C                 0.44959200      1.84704900     -0.08643900
 C                 2.86140400      1.08647300      0.10739300
 C                -0.34825600     -0.83235600     -0.26261000
 C                -0.89103700      1.54081100     -0.22121700
 C                -1.34313800      0.18224000     -0.32728200
 C                 3.72515400      0.01077900      0.14010900
 C                 3.27637100     -1.34272900      0.04035700
 H                 0.74012600      2.89154400     -0.01117300
 H                -0.60119800     -1.88461700     -0.31468900
 H                -1.60442100      2.35604400     -0.24178700
 H                 4.79654500      0.15588500      0.24514000
 N                -2.67372000     -0.12321900     -0.51018600
 C                 3.39467700      2.49103400      0.22016700
 H                 3.13506700      3.08350600     -0.66709800
 H                 2.95924700      3.00881400      1.08509400
 H                 4.48310700      2.48774200      0.32891500
 C                -3.14358500     -1.52826500     -0.51041700
 C                -3.29212300     -2.17098400      0.87948300
 H                -2.46494500     -2.12716300     -1.12909100
 H                -4.11124500     -1.53454600     -1.02160200
 H                -3.60559700     -3.21667200      0.76286000
 H                -2.34696400     -2.16131800      1.43417000
 H                -4.04945100     -1.65345900      1.47861200
 C                -3.71261100      0.93226400     -0.54417000
 C                -4.19596700      1.41987700      0.83195800
 H                -4.55858200      0.51858200     -1.10287400
 H                -3.33690400      1.77628000     -1.13241400
 H                -4.92730700      2.22734800      0.69514600
 H                -4.68106800      0.61296800      1.39244600
 H                -3.36858800      1.81053800      1.43566500

Excited State   1:      Singlet-A      2.8337 eV  437.54 nm  f=0.3594  <S**2>=0.000
      62 ->  63        0.68738


7-(diethylamino)-4-methyl-2H-chromen-2-one (C460) - BLYP/aug-cc-pVTZ implicit + explicit solvent

Geometry
0 1
 O                 1.54302700     -1.20820000     -0.09045700
 O                 3.69994100     -1.77423100      0.06416600
 C                 0.82325900      1.12482600     -0.05702800
 C                 0.52181600     -0.25815700     -0.13850300
 C                -0.29347500      2.00069000     -0.10073900
 C                 2.19327200      1.53305500      0.07031400
 C                -0.76636500     -0.75717400     -0.26067500
 C                -1.58824100      1.53514700     -0.21973000
 C                -1.87551700      0.13151800     -0.32049500
 C                 3.17864500      0.56541700      0.10953400
 C                 2.88672400     -0.82829700      0.03341100
 H                -0.12950100      3.07292700     -0.03403200
 H                -0.89149500     -1.83255400     -0.30171500
 H                -2.39543900      2.25753500     -0.23459700
 H                 4.22621400      0.83562000      0.20442000
 N                -3.16100900     -0.32907200     -0.48867800
 C                 2.55915500      2.99178500      0.15983300
 H                 2.21184200      3.53836600     -0.72673200
 H                 2.08232700      3.46382000      1.02909400
 H                 3.64208500      3.11954900      0.24595500
 C                -3.45393600     -1.77976100     -0.56532700
 C                -3.54352600     -2.50616600      0.78831800
 H                -2.69712000     -2.25706300     -1.19837700
 H                -4.40628200     -1.87917400     -1.09596000
 H                -3.73865400     -3.57229600      0.61375900
 H                -2.61044000     -2.42100800      1.35671300
 H                -4.35914400     -2.10553200      1.40042100
 C                -4.32160200      0.59144700     -0.46873700
 C                -4.80236200      1.00386900      0.93283400
 H                -5.13287900      0.08109800     -0.99711300
 H                -4.08003100      1.48110900     -1.06085800
 H                -5.64511300      1.70085200      0.83641100
 H                -5.14231300      0.13456700      1.50675600
 H                -4.01048300      1.50537200      1.50134100
 O                 6.49260300     -1.39106300      0.06291600
 H                 6.68725100     -0.46734000      0.29911500
 H                 5.50445900     -1.44528700      0.08032800

Excited State   1:      Singlet-A      2.8065 eV  441.77 nm  f=0.3670  <S**2>=0.000
      67 ->  68        0.68797


7-(diethylamino)-4-(trifluoromethyl)-2H-chromen-2-one (C500) - BLYP/6-31++G(d,p) gas phase

Geometry
0 1
 O                 0.09613400      2.09916700     -0.14701600
 O                -1.50317100      3.70086300     -0.06538400
 C                -0.47436500     -0.28341600     -0.06701900
 C                 0.48203000      0.77312300     -0.15270100
 C                 0.04196700     -1.61415400     -0.07762900
 C                -1.86717900      0.09781000      0.02222600
 C                 1.86049000      0.54118300     -0.24151100
 C                 1.40412400     -1.86237200     -0.16958800
 C                 2.34980600     -0.78827700     -0.25871500
 C                -2.24499700      1.42050600      0.02421600
 C                -1.27002900      2.49935500     -0.06027000
 H                -0.64343600     -2.45899000     -0.01416700
 H                 2.52130900      1.40529800     -0.29496800
 H                 1.76559700     -2.89448300     -0.18120000
 H                -3.28745400      1.72589700      0.08933700
 N                 3.69376800     -1.08533100     -0.38718200
 C                -2.94471300     -0.97558400      0.11576800
 C                 4.79963300     -0.11575900     -0.37219100
 C                 5.21600000      0.36077800      1.03931100
 H                 4.51841700      0.74367400     -1.00270700
 H                 5.65368400     -0.59926800     -0.87360000
 H                 6.04190700      1.08772500      0.96462700
 H                 4.37803900      0.84625900      1.56276700
 H                 5.55968500     -0.48608700      1.65511400
 H                 3.94668800     -2.06562800     -0.28586100
 F                -4.20970300     -0.45836700      0.19081700
 F                -2.77459600     -1.77258300      1.22971900
 F                -2.92360300     -1.81643600     -0.97845300

Excited State   1:      Singlet-A      2.9588 eV  419.04 nm  f=0.2345  <S**2>=0.000
      65 -> 67        -0.15603
      66 -> 67         0.66973


7-(diethylamino)-4-(trifluoromethyl)-2H-chromen-2-one (C500) - BLYP/6-31++G(d,p) implicit solvent

Geometry
0 1
 O                 0.07999300      2.10619100     -0.14828000
 O                -1.50111100      3.70617200     -0.05349600
 C                -0.47646100     -0.28529000     -0.07170400
 C                 0.48600000      0.76944300     -0.15698400
 C                 0.04633700     -1.61924400     -0.07802100
 C                -1.85921300      0.09526400      0.01124400
 C                 1.85970100      0.55342000     -0.24384600
 C                 1.40615600     -1.86043400     -0.16772300
 C                 2.35362600     -0.78078100     -0.25941700
 C                -2.24769300      1.42328700      0.01270400
 C                -1.27321600      2.48080500     -0.05834300
 H                -0.63110200     -2.47067300     -0.01157000
 H                 2.52575100      1.41383200     -0.29495300
 H                 1.77853800     -2.88786800     -0.17295200
 H                -3.29118100      1.72501100      0.07510800
 N                 3.68492600     -1.07746900     -0.38614900
 C                -2.93648300     -0.97480100      0.11331700
 C                 4.79769400     -0.10953700     -0.37225600
 C                 5.21576800      0.34899100      1.03919100
 H                 4.52128600      0.75626700     -0.99338800
 H                 5.64485300     -0.60211900     -0.87207000
 H                 6.05023400      1.06588900      0.96231400
 H                 4.38419300      0.84528800      1.56422100
 H                 5.55189600     -0.50663400      1.64712100
 H                 3.93673000     -2.06229800     -0.29804100
 F                -4.20694400     -0.46077300      0.14980600
 F                -2.79278000     -1.73789100      1.25667200
 F                -2.90361300     -1.85467500     -0.95064700

Excited State   1:      Singlet-A      2.6268 eV  472.00 nm  f=0.3176  <S**2>=0.000
      65 -> 67         0.11060
      66 -> 67         0.68766


7-(diethylamino)-4-(trifluoromethyl)-2H-chromen-2-one (C500) - BLYP/6-31++G(d,p) implicit + explicit solvent

Geometry
0 1
 O                 0.14519900      1.69955300     -0.09869800
 O                -1.34121600      3.37922200      0.01877300
 C                -0.54850100     -0.65253300     -0.06949800
 C                 0.47279400      0.34318700     -0.13246400
 C                -0.10638900     -2.01264900     -0.10079400
 C                -1.90251600     -0.19314500      0.02120800
 C                 1.82777600      0.04844200     -0.21928900
 C                 1.23281100     -2.33005100     -0.18861200
 C                 2.24187500     -1.30895700     -0.25499500
 C                -2.21234200      1.15150500      0.04793200
 C                -1.18083600      2.14764900     -0.00606000
 H                -0.83042100     -2.82318500     -0.05449200
 H                 2.54198900      0.86729800     -0.25502900
 H                 1.54552100     -3.37466000     -0.21218900
 H                -3.23420400      1.51157000      0.11706500
 N                 3.55013900     -1.68282200     -0.37608000
 C                -3.04344000     -1.19643700      0.10087700
 C                 4.72105700     -0.78730200     -0.37201900
 C                 5.17723200     -0.35211700      1.03305800
 H                 4.49667000      0.09142900     -0.99187900
 H                 5.52997900     -1.33317600     -0.87461600
 H                 6.05898200      0.30031800      0.94654800
 H                 4.38843300      0.20514400      1.55765900
 H                 5.45398400     -1.22384400      1.64358500
 H                 3.74096200     -2.68139500     -0.31785400
 F                -4.27457900     -0.60571900      0.17003400
 F                -2.93796700     -2.00426000      1.21266400
 F                -3.07524100     -2.03470300     -0.99162000
 O                 0.73797500      5.33828500     -0.13898600
 H                 0.07804900      4.60641900     -0.07422000
 H                 1.55637100      4.95395200      0.22350000

Excited State   1:      Singlet-A      2.6359 eV  470.37 nm  f=0.3186  <S**2>=0.000
      70 -> 72         0.10768
      71 -> 72         0.68824


7-(diethylamino)-4-(trifluoromethyl)-2H-chromen-2-one (C500) - BLYP/6-311++G(2df,p) gas phase

Geometry
0 1
 O                 0.09501700      2.09164000     -0.14365400
 O                -1.49888700      3.68406600     -0.06393300
 C                -0.47283100     -0.27922900     -0.06547400
 C                 0.47978300      0.77176800     -0.14874400
 C                 0.04029700     -1.60442400     -0.07503500
 C                -1.86040100      0.09972900      0.02114100
 C                 1.85151700      0.53717200     -0.23555700
 C                 1.39450000     -1.85286200     -0.16422100
 C                 2.33812800     -0.78568600     -0.25210700
 C                -2.23592700      1.41434700      0.02265500
 C                -1.26753900      2.49241900     -0.06014200
 H                -0.64406200     -2.44635500     -0.01294300
 H                 2.51252900      1.39778200     -0.28835500
 H                 1.75454800     -2.88232900     -0.17455200
 H                -3.27604100      1.71779900      0.08631500
 N                 3.67651700     -1.08383200     -0.37534200
 C                -2.93575400     -0.97401100      0.11365500
 C                 4.78205100     -0.12065900     -0.37702400
 C                 5.21067500      0.36205300      1.02318600
 H                 4.50068800      0.73418000     -1.00776600
 H                 5.62884200     -0.60732400     -0.88018600
 H                 6.03664900      1.08221400      0.93863200
 H                 4.38213400      0.85328400      1.54873700
 H                 5.55404500     -0.47957200      1.63990600
 H                 3.92616300     -2.06344900     -0.28725900
 F                -4.19250900     -0.45984700      0.18235100
 F                -2.76821400     -1.76097800      1.22423800
 F                -2.90896100     -1.81125800     -0.97197100

Excited State   1:      Singlet-A      3.0049 eV  412.60 nm  f=0.2369  <S**2>=0.000
      65 -> 67        -0.14787
      66 -> 67         0.67110


7-(diethylamino)-4-(trifluoromethyl)-2H-chromen-2-one (C500) - BLYP/6-311++G(2df,p) implicit solvent

Geometry
0 1
 O                 0.07939900      2.10398900     -0.14712500
 O                -1.50188800      3.69619800     -0.05369700
 C                -0.47474100     -0.28353700     -0.07208000
 C                 0.48545100      0.76897900     -0.15588900
 C                 0.04626900     -1.61522100     -0.07842200
 C                -1.85517600      0.09614000      0.01004600
 C                 1.85549600      0.55131400     -0.24217300
 C                 1.40183700     -1.85609600     -0.16679000
 C                 2.34846900     -0.77949200     -0.25766700
 C                -2.24412500      1.41949600      0.01182200
 C                -1.27519500      2.47947300     -0.05804800
 H                -0.63025900     -2.46461900     -0.01342800
 H                 2.52072900      1.40961200     -0.29385600
 H                 1.77380500     -2.88126200     -0.17209800
 H                -3.28595000      1.71910100      0.07359700
 N                 3.67708800     -1.07639600     -0.38297200
 C                -2.93143700     -0.97379700      0.11300500
 C                 4.79001100     -0.10950800     -0.37292000
 C                 5.21219100      0.34977800      1.03503600
 H                 4.51382100      0.75415900     -0.99263800
 H                 5.63374000     -0.60165700     -0.87350800
 H                 6.04605900      1.06321200      0.95528700
 H                 4.38521300      0.84760900      1.56060100
 H                 5.54768800     -0.50364900      1.64187600
 H                 3.92784500     -2.06007500     -0.30145100
 F                -4.19890200     -0.46233300      0.14251900
 F                -2.79052700     -1.72933400      1.25786500
 F                -2.89353700     -1.85659000     -0.94399700

Excited State   1:      Singlet-A      2.6524 eV  467.44 nm  f=0.3182  <S**2>=0.000
      65 -> 67        -0.10794
      66 -> 67         0.68772
      66 -> 69        -0.10056


7-(diethylamino)-4-(trifluoromethyl)-2H-chromen-2-one (C500) - BLYP/6-311++G(2df,p) implicit + explicit solvent

Geometry
0 1
 O                 0.14311800      1.69814500     -0.09779800
 O                -1.34721300      3.37449500      0.02025800
 C                -0.54550700     -0.65543800     -0.06952600
 C                 0.47362100      0.34254100     -0.13211400
 C                -0.10051400     -2.01457300     -0.10136100
 C                -1.90050600     -0.19904200      0.02134100
 C                 1.82925600      0.05071800     -0.21906200
 C                 1.23935000     -2.32906400     -0.18948000
 C                 2.24620700     -1.30577100     -0.25552700
 C                -2.21327400      1.14489300      0.04857800
 C                -1.18391800      2.14332700     -0.00502600
 H                -0.82286400     -2.82663100     -0.05536700
 H                 2.54163800      0.87118500     -0.25445300
 H                 1.55426600     -3.37299500     -0.21361900
 H                -3.23590500      1.50276600      0.11784600
 N                 3.55524500     -1.67690500     -0.37694700
 C                -3.03907200     -1.20504000      0.10101600
 C                 4.72431200     -0.77898100     -0.37265200
 C                 5.18005300     -0.34391400      1.03260500
 H                 4.49794000      0.09973000     -0.99180800
 H                 5.53421700     -1.32279000     -0.87590400
 H                 6.06020700      0.31070200      0.94629900
 H                 4.39012300      0.21100400      1.55799700
 H                 5.45910600     -1.21552600      1.64225800
 H                 3.74801300     -2.67515100     -0.31955400
 F                -4.27173900     -0.61739900      0.16841700
 F                -2.93239100     -2.01127000      1.21389900
 F                -3.06784400     -2.04474400     -0.99043500
 O                 0.71251800      5.35395200     -0.16389300
 H                 0.05943200      4.61805500     -0.08073900
 H                 1.44744300      5.08802700      0.41747000

Excited State   1:      Singlet-A      2.6365 eV  470.26 nm  f=0.3156  <S**2>=0.000
      70 -> 72        -0.10644
      71 -> 72         0.68822


7-(diethylamino)-4-(trifluoromethyl)-2H-chromen-2-one (C500) - BLYP/aug-cc-pVDZ gas phase

Geometry
0 1
 O                 0.08405600      2.10249900     -0.12534600
 O                -1.51735000      3.69985300     -0.04456400
 C                -0.48794500     -0.28154500     -0.06915800
 C                 0.46894600      0.77630800     -0.13824400
 C                 0.02820900     -1.61306800     -0.08645600
 C                -1.88229600      0.09645700      0.01293600
 C                 1.84941900      0.54408600     -0.21850700
 C                 1.39160700     -1.86153800     -0.17052100
 C                 2.33780000     -0.78619000     -0.24378100
 C                -2.26058700      1.41935800      0.02220800
 C                -1.28583100      2.50030200     -0.04715800
 H                -0.65906600     -2.46192600     -0.03488700
 H                 2.51261100      1.41177900     -0.26005100
 H                 1.75480500     -2.89703200     -0.18707200
 H                -3.30751400      1.72573100      0.08227300
 N                 3.68193500     -1.08160100     -0.36616200
 C                -2.95854700     -0.98039300      0.08983200
 C                 4.78381000     -0.10999100     -0.34765400
 C                 5.19508200      0.36251400      1.06517400
 H                 4.49912100      0.75338900     -0.97634000
 H                 5.64214000     -0.59206000     -0.84942300
 H                 6.02238300      1.09287600      0.99263900
 H                 4.35187200      0.84727500      1.58767800
 H                 5.53958000     -0.48886500      1.68007700
 H                 3.93366100     -2.06379600     -0.28579200
 F                -4.22605500     -0.46620400      0.16289200
 F                -2.79431600     -1.78847400      1.19797700
 F                -2.93077400     -1.81038300     -1.01387100

Excited State   1:      Singlet-A      2.9478 eV  420.60 nm  f=0.2299  <S**2>=0.000
      65 -> 67        -0.15026
      66 -> 67         0.67064


7-(diethylamino)-4-(trifluoromethyl)-2H-chromen-2-one (C500) - BLYP/aug-cc-pVDZ implicit solvent

Geometry
0 1
 O                 0.07088700      2.10877300     -0.14073200
 O                -1.51101400      3.70564800     -0.05303800
 C                -0.48845900     -0.28337700     -0.07168200
 C                 0.47477500      0.77164200     -0.14916900
 C                 0.03305200     -1.61846800     -0.07800400
 C                -1.87234200      0.09556900      0.00612200
 C                 1.85009300      0.55401600     -0.22921700
 C                 1.39379200     -1.86109700     -0.16207800
 C                 2.34221300     -0.78130200     -0.24660900
 C                -2.25985300      1.42406800      0.00748000
 C                -1.28420000      2.48265000     -0.05836000
 H                -0.64696400     -2.47295200     -0.01677300
 H                 2.51832700      1.41757000     -0.27556700
 H                 1.76758300     -2.89211800     -0.16778400
 H                -3.30719700      1.72829500      0.06590900
 N                 3.67301600     -1.07800000     -0.36944400
 C                -2.94871800     -0.97669400      0.10194800
 C                 4.78148800     -0.10792500     -0.36360500
 C                 5.20155600      0.35663200      1.04374500
 H                 4.49800800      0.75714900     -0.98758400
 H                 5.63055500     -0.60190200     -0.86495900
 H                 6.03586500      1.07761700      0.95954000
 H                 4.36672900      0.85405500      1.56911500
 H                 5.54321100     -0.49875600      1.65460300
 H                 3.92355200     -2.06376300     -0.29469800
 F                -4.22071600     -0.46356900      0.13645500
 F                -2.80823400     -1.74285100      1.24474300
 F                -2.91301900     -1.85340900     -0.96569300

Excited State   1:      Singlet-A      2.6216 eV  472.93 nm  f=0.3109  <S**2>=0.000
      65 -> 67        -0.10854
      66 -> 67         0.68766
      66 -> 69        -0.10051


7-(diethylamino)-4-(trifluoromethyl)-2H-chromen-2-one (C500) - BLYP/aug-cc-pVDZ implicit + explicit solvent

Geometry
0 1
 O                 0.20024100      1.70473800     -0.05773900
 O                -1.21697100      3.44647900      0.07454300
 C                -0.59326900     -0.62186900     -0.06529300
 C                 0.47065400      0.33488300     -0.10600000
 C                -0.20581500     -2.00181300     -0.10978500
 C                -1.93121700     -0.10903000      0.02112600
 C                 1.81798600     -0.01374600     -0.18547700
 C                 1.12491100     -2.37435600     -0.18952000
 C                 2.17591600     -1.39072000     -0.23540300
 C                -2.18393600      1.25182200      0.06610700
 C                -1.10718400      2.20357700      0.03204400
 H                -0.96625900     -2.78726300     -0.08132300
 H                 2.56869600      0.78028100     -0.20343400
 H                 1.39711200     -3.43626200     -0.22318500
 H                -3.19551600      1.65697400      0.13335400
 N                 3.47120700     -1.81363400     -0.35212700
 C                -3.11504600     -1.06565000      0.06670200
 C                 4.66934700     -0.95732300     -0.34954000
 C                 5.13634200     -0.53096500      1.05541000
 H                 4.47029900     -0.06965900     -0.97497800
 H                 5.46429100     -1.53507200     -0.85017500
 H                 6.04186400      0.09723300      0.96470400
 H                 4.35926600      0.05475500      1.57820600
 H                 5.38777200     -1.41333500      1.67165500
 H                 3.62551700     -2.82080100     -0.31200700
 F                -4.32412300     -0.42120900      0.14804300
 F                -3.05569700     -1.91538300      1.15526800
 F                -3.17727000     -1.86839000     -1.05642700
 O                 0.99166600      5.20205500      0.02443400
 H                 0.28556100      4.50559500      0.03333300
 H                 1.82059500      4.69533300     -0.07006000

Excited State   1:      Singlet-A      2.6037 eV  476.18 nm  f=0.3081  <S**2>=0.000
      70 -> 72        -0.10670
      71 -> 72         0.68828


7-(diethylamino)-4-(trifluoromethyl)-2H-chromen-2-one (C500) - BLYP/aug-cc-pVTZ gas phase

Geometry
0 1
 O                 0.08214600      2.09258100     -0.11779200
 O                -1.51595600      3.68233400     -0.03600100
 C                -0.48457500     -0.28045400     -0.06773100
 C                 0.46756400      0.77231100     -0.13239900
 C                 0.03015200     -1.60460800     -0.08585900
 C                -1.87308000      0.09637600      0.01049600
 C                 1.84024800      0.53943600     -0.20955100
 C                 1.38518500     -1.85104900     -0.16551100
 C                 2.32821200     -0.78247100     -0.23476800
 C                -2.25049600      1.41010300      0.02199400
 C                -1.28337500      2.49025800     -0.04150400
 H                -0.65228100     -2.44669000     -0.03776600
 H                 2.50008000      1.39938900     -0.24783600
 H                 1.74556500     -2.87829700     -0.18208700
 H                -3.28975800      1.71124200      0.07937400
 N                 3.66759700     -1.07826700     -0.34664200
 C                -2.94964800     -0.97851200      0.08049800
 C                 4.77226400     -0.11443500     -0.34554900
 C                 5.19920800      0.36684700      1.05511800
 H                 4.49174200      0.74034000     -0.97385900
 H                 5.61856200     -0.59966400     -0.84700700
 H                 6.02273000      1.08737800      0.97119200
 H                 4.37065300      0.85552800      1.57958600
 H                 5.54297100     -0.47410500      1.66953200
 H                 3.91650900     -2.05721000     -0.27884300
 F                -4.20900500     -0.46499200      0.14933400
 F                -2.78989500     -1.78388200      1.18157200
 F                -2.91656200     -1.80012800     -1.01929000

Excited State   1:      Singlet-A      3.0024 eV  412.94 nm  f=0.2376  <S**2>=0.000
      65 ->  67       -0.14647
      66 ->  67        0.67144


7-(diethylamino)-4-(trifluoromethyl)-2H-chromen-2-one (C500) - BLYP/aug-cc-pVTZ implicit solvent

Geometry
0 1
 O                 0.06915000      2.10055400     -0.13947800
 O                -1.51175900      3.68869600     -0.05169500
 C                -0.48403300     -0.28131200     -0.07068700
 C                 0.47389600      0.76855900     -0.14784200
 C                 0.03669600     -1.60895700     -0.07687600
 C                -1.86192600      0.09564900      0.00590500
 C                 1.84114700      0.55079200     -0.22768100
 C                 1.38889100     -1.84916300     -0.15935300
 C                 2.33393700     -0.77593200     -0.24402500
 C                -2.24898000      1.41496600      0.00794000
 C                -1.28261000      2.47357700     -0.05723800
 H                -0.63837400     -2.45664100     -0.01601000
 H                 2.50505400      1.40727200     -0.27478500
 H                 1.75972700     -2.87210100     -0.16434500
 H                -3.28892700      1.71322600      0.06525400
 N                 3.65953900     -1.07262000     -0.36162200
 C                -2.93806300     -0.97528500      0.09854500
 C                 4.77064900     -0.10997600     -0.36121600
 C                 5.19985600      0.35453300      1.03876700
 H                 4.49383900      0.75008100     -0.98112500
 H                 5.61016900     -0.60347800     -0.86190400
 H                 6.02995000      1.06727100      0.95180200
 H                 4.37704600      0.85121700      1.56626100
 H                 5.53938200     -0.49398600      1.64532700
 H                 3.90836900     -2.05429600     -0.28940800
 F                -4.20177700     -0.46347800      0.13107500
 F                -2.79856100     -1.73782500      1.23420100
 F                -2.89830000     -1.84384200     -0.96512400

Excited State   1:      Singlet-A      2.6743 eV  463.61 nm  f=0.3197  <S**2>=0.000
      65 ->  67       -0.10630
      66 ->  67        0.68786
      66 ->  69       -0.10005


7-(diethylamino)-4-(trifluoromethyl)-2H-chromen-2-one (C500) - BLYP/aug-cc-pVTZ implicit + explicit solvent

Geometry
0 1
 O                 0.20053300      1.69364000     -0.06150400
 O                -1.21483400      3.42805000      0.06898300
 C                -0.58696300     -0.62299000     -0.06733900
 C                 0.47164200      0.32860100     -0.10883100
 C                -0.20021700     -1.99557300     -0.11279000
 C                -1.91870400     -0.11185900      0.02052300
 C                 1.81079000     -0.01984500     -0.18808800
 C                 1.12208500     -2.36535400     -0.19127500
 C                 2.16958400     -1.38850100     -0.23598700
 C                -2.17109000      1.24017700      0.06405500
 C                -1.10290700      2.19233000      0.02824500
 H                -0.95543500     -2.77434300     -0.08550400
 H                 2.55691200      0.76728500     -0.20713300
 H                 1.39181300     -3.41897100     -0.22475800
 H                -3.17579300      1.63901400      0.13175800
 N                 3.45969100     -1.81148900     -0.34566000
 C                -3.10299500     -1.06543700      0.06963900
 C                 4.65990900     -0.96296900     -0.34491900
 C                 5.13117600     -0.53666900      1.05407500
 H                 4.46908000     -0.08121300     -0.96731100
 H                 5.44695200     -1.53966200     -0.84187300
 H                 6.03290400      0.08226600      0.96360400
 H                 4.36494200      0.04917800      1.57504400
 H                 5.37715500     -1.41154600      1.66823500
 H                 3.61219800     -2.81438000     -0.30810900
 F                -4.30212500     -0.42132200      0.16315000
 F                -3.03578500     -1.91541800      1.14713300
 F                -3.17266300     -1.85623500     -1.05179300
 O                 0.97826400      5.22425800      0.02802900
 H                 0.27959400      4.52536200      0.03351500
 H                 1.81122800      4.73085900     -0.07065400

Excited State   1:      Singlet-A      2.6563 eV  466.76 nm  f=0.3169  <S**2>=0.000
      70 ->  72       -0.10469
      71 ->  72        0.68842


11-oxo-2,3,6,7-tetrahydro-1H,5H,11H-pyrano[2,3-f]pyrido[3,2,1-ij]quinoline-10-carbonitrile (C523) - BLYP/6-31++G(d,p) gas phase

Geometry
0 1
 O                -0.37307200      2.13930100      0.00000000
 O                 0.09987900      4.35096100      0.00000000
 N                -1.68954200     -2.48452100      0.00000000
 C                -0.69573300     -1.52667100      0.00000000
 C                -1.03824000     -0.13479400      0.00000000
 C                -3.13895700     -2.19319200      0.00000000
 C                -1.45955100     -3.94355600      0.00000000
 C                 0.69458200     -1.92034700      0.00000000
 C                -2.46696400      0.37648700      0.00000000
 C                -3.58566500     -0.70418700      0.00000000
 C                 0.00892400     -4.45516200      0.00000000
 C                 1.13436600     -3.37959200      0.00000000
 C                 0.00000000      0.80563700      0.00000000
 C                 1.68062500     -0.94003900      0.00000000
 C                 1.37840000      0.44829700      0.00000000
 C                 2.34915400      1.48709100      0.00000000
 C                 1.97935300      2.82903700      0.00000000
 C                 0.56139500      3.22084300      0.00000000
 C                 2.96259200      3.86897400      0.00000000
 H                 2.73255100     -1.24397400      0.00000000
 H                 3.41127600      1.22630500      0.00000000
 N                 3.80084200      4.69693300      0.00000000
 H                -2.59545400      1.04023800      0.87141900
 H                -2.59545400      1.04023800     -0.87141900
 H                -4.23053500     -0.54620500     -0.87754600
 H                -4.23053500     -0.54620500      0.87754600
 H                -3.56751700     -2.70634400     -0.88215600
 H                -3.56751700     -2.70634400      0.88215600
 H                -1.98957100     -4.35159800      0.88197100
 H                -1.98957100     -4.35159800     -0.88197100
 H                 0.13853500     -5.10625200      0.87762200
 H                 0.13853500     -5.10625200     -0.87762200
 H                 1.78301100     -3.54196800     -0.87768400
 H                 1.78301100     -3.54196800      0.87768400

Excited State   1:      Singlet-A'     2.9018 eV  427.27 nm  f=0.4434  <S**2>=0.000
      69 -> 71        -0.14207
      69 -> 72         0.10766
      70 -> 71         0.67515


11-oxo-2,3,6,7-tetrahydro-1H,5H,11H-pyrano[2,3-f]pyrido[3,2,1-ij]quinoline-10-carbonitrile (C523) - BLYP/6-31++G(d,p) implicit solvent

Geometry
0 1
 O                -0.36371200      2.15203600      0.00000000
 O                 0.10397100      4.35214200      0.00000000
 N                -1.67587600     -2.47529300      0.00000000
 C                -0.69373200     -1.52847400      0.00000000
 C                -1.03970200     -0.12695200      0.00000000
 C                -3.13317000     -2.18728600      0.00000000
 C                -1.44834400     -3.94362500      0.00000000
 C                 0.70501800     -1.92595800      0.00000000
 C                -2.47056400      0.37746000      0.00000000
 C                -3.58430100     -0.70560900      0.00000000
 C                 0.01367200     -4.45644900      0.00000000
 C                 1.13907600     -3.38512600      0.00000000
 C                 0.00000000      0.79743100      0.00000000
 C                 1.68853000     -0.95134900      0.00000000
 C                 1.38525500      0.44399700      0.00000000
 C                 2.35262000      1.46505200      0.00000000
 C                 1.97310400      2.82073800      0.00000000
 C                 0.57188800      3.19780900      0.00000000
 C                 2.93496800      3.86811200      0.00000000
 H                 2.74076900     -1.25036400      0.00000000
 H                 3.41371600      1.20434500      0.00000000
 N                 3.73528100      4.74080900      0.00000000
 H                -2.60240500      1.03475800      0.87564000
 H                -2.60240500      1.03475800     -0.87564000
 H                -4.22553700     -0.54977300     -0.87958200
 H                -4.22553700     -0.54977300      0.87958200
 H                -3.54769500     -2.70428900     -0.88196500
 H                -3.54769500     -2.70428900      0.88196500
 H                -1.98219600     -4.33635000      0.88205300
 H                -1.98219600     -4.33635000     -0.88205300
 H                 0.14121100     -5.10405000      0.87959600
 H                 0.14121100     -5.10405000     -0.87959600
 H                 1.78747500     -3.54262400     -0.87755600
 H                 1.78747500     -3.54262400      0.87755600

Excited State   1:      Singlet-A'     2.7033 eV  458.64 nm  f=0.6102  <S**2>=0.000
      69 -> 72         0.10064
      70 -> 71         0.68707
      70 <- 71        -0.10692


11-oxo-2,3,6,7-tetrahydro-1H,5H,11H-pyrano[2,3-f]pyrido[3,2,1-ij]quinoline-10-carbonitrile (C523) - BLYP/6-31++G(d,p) implicit + explicit solvent

Geometry
0 1
 O                 1.01067700      1.55837800     -0.06129100
 O                 3.11150500      2.36120500     -0.02288800
 N                -3.59327600      0.13190100     -0.07634700
 C                -2.25492000     -0.17373800     -0.07888200
 C                -1.27086000      0.88480700     -0.06913900
 C                -4.06652900      1.53123300     -0.22578200
 C                -4.64818300     -0.91456300     -0.13154700
 C                -1.82622000     -1.56629600     -0.08646400
 C                -1.68777900      2.34911900     -0.07693500
 C                -3.12000600      2.52066300      0.46098300
 C                -4.18560100     -2.23188900      0.49987400
 C                -2.86467300     -2.67686400     -0.15249900
 C                 0.07147500      0.51787200     -0.05704100
 C                -0.47517800     -1.86043500     -0.05422100
 C                 0.52666900     -0.83935600     -0.04160700
 C                 1.90947900     -1.09582700     -0.01315300
 C                 2.83999900     -0.03948600     -0.00279000
 C                 2.39639600      1.34296700     -0.02700100
 C                 4.23984500     -0.27713100      0.03309000
 H                -0.14994500     -2.90443200     -0.04897800
 H                 2.26673800     -2.12815300      0.00385500
 N                 5.40426300     -0.47667000      0.06462400
 H                -0.98078400      2.94409600      0.52062100
 H                -1.63036600      2.74099900     -1.10964200
 H                -3.47849700      3.54564600      0.27837200
 H                -3.14014000      2.34912300      1.55083500
 H                -4.16275400      1.76771500     -1.30261000
 H                -5.07267400      1.58440200      0.21354900
 H                -5.52595000     -0.51500200      0.39736200
 H                -4.94247600     -1.07600100     -1.18601700
 H                -4.04910000     -2.09706100      1.58669800
 H                -4.97080600     -2.99000100      0.35381200
 H                -3.05810100     -2.93341700     -1.21129100
 H                -2.46559600     -3.58453200      0.32684600
 O                 8.30271900     -0.98004800      0.10842600
 H                 8.45626600     -1.78847100     -0.41939100
 H                 7.32458100     -0.84427700      0.07273700

Excited State   1:      Singlet-A      2.7120 eV  457.17 nm  f=0.6244  <S**2>=0.000
      75 -> 76         0.69084
      75 <- 76        -0.10749


11-oxo-2,3,6,7-tetrahydro-1H,5H,11H-pyrano[2,3-f]pyrido[3,2,1-ij]quinoline-10-carbonitrile (C523) - BLYP/6-311++G(2df,p) gas phase

Geometry
0 1
 O                -0.36484200      2.13422300      0.00000000
 O                 0.11934100      4.33307300      0.00000000
 N                -1.69018900     -2.46911700      0.00000000
 C                -0.69831400     -1.51744500      0.00000000
 C                -1.03475000     -0.13014000      0.00000000
 C                -3.13479000     -2.17588000      0.00000000
 C                -1.46423700     -3.92456300      0.00000000
 C                 0.68538600     -1.91184800      0.00000000
 C                -2.45876200      0.38214900      0.00000000
 C                -3.57701800     -0.69144400      0.00000000
 C                -0.00222500     -4.43796000      0.00000000
 C                 1.12097600     -3.36779800      0.00000000
 C                 0.00000000      0.80484700      0.00000000
 C                 1.66789200     -0.93866700      0.00000000
 C                 1.37051400      0.44381800      0.00000000
 C                 2.34110300      1.47470600      0.00000000
 C                 1.98203200      2.81112700      0.00000000
 C                 0.57099200      3.20991100      0.00000000
 C                 2.96712000      3.84129500      0.00000000
 H                 2.71648300     -1.24361300      0.00000000
 H                 3.39899200      1.20874100      0.00000000
 N                 3.80073700      4.65647100      0.00000000
 H                -2.58642600      1.04448400      0.86817400
 H                -2.58642600      1.04448400     -0.86817400
 H                -4.21957400     -0.53216500     -0.87428700
 H                -4.21957400     -0.53216500      0.87428700
 H                -3.56427400     -2.68648100     -0.87860200
 H                -3.56427400     -2.68648100      0.87860200
 H                -1.99350600     -4.33116400      0.87848600
 H                -1.99350600     -4.33116400     -0.87848600
 H                 0.12577200     -5.08739500      0.87436400
 H                 0.12577200     -5.08739500     -0.87436400
 H                 1.76759700     -3.53108700     -0.87437900
 H                 1.76759700     -3.53108700      0.87437900

Excited State   1:      Singlet-A'     2.9348 eV  422.46 nm  f=0.4472  <S**2>=0.000
      69 -> 71        -0.13658
      69 -> 72        -0.10712
      70 -> 71         0.67585


11-oxo-2,3,6,7-tetrahydro-1H,5H,11H-pyrano[2,3-f]pyrido[3,2,1-ij]quinoline-10-carbonitrile (C523) - BLYP/6-311++G(2df,p) implicit solvent

Geometry
0 1
 O                -0.35683000      2.14698200      0.00000000
 O                 0.12141600      4.33466300      0.00000000
 N                -1.67534000     -2.46006100      0.00000000
 C                -0.69568900     -1.51969900      0.00000000
 C                -1.03553200     -0.12281700      0.00000000
 C                -3.12748300     -2.17055900      0.00000000
 C                -1.45230900     -3.92431100      0.00000000
 C                 0.69671000     -1.91744300      0.00000000
 C                -2.46147700      0.38273400      0.00000000
 C                -3.57465300     -0.69344600      0.00000000
 C                 0.00320600     -4.43935100      0.00000000
 C                 1.12648200     -3.37330600      0.00000000
 C                 0.00000000      0.79630900      0.00000000
 C                 1.67638900     -0.94989500      0.00000000
 C                 1.37747700      0.43971500      0.00000000
 C                 2.34337800      1.45374300      0.00000000
 C                 1.97371700      2.80385400      0.00000000
 C                 0.57917200      3.18745900      0.00000000
 C                 2.93773900      3.84124200      0.00000000
 H                 2.72549300     -1.24970600      0.00000000
 H                 3.40056300      1.18895900      0.00000000
 N                 3.73512700      4.69924500      0.00000000
 H                -2.59207300      1.03869700      0.87238600
 H                -2.59207300      1.03869700     -0.87238600
 H                -4.21363800     -0.53632100     -0.87640300
 H                -4.21363800     -0.53632100      0.87640300
 H                -3.54293200     -2.68516600     -0.87861700
 H                -3.54293200     -2.68516600      0.87861700
 H                -1.98538000     -4.31576200      0.87874600
 H                -1.98538000     -4.31576200     -0.87874600
 H                 0.12932000     -5.08530800      0.87640700
 H                 0.12932000     -5.08530800     -0.87640700
 H                 1.77268800     -3.53218200     -0.87443200
 H                 1.77268800     -3.53218200      0.87443200

Excited State   1:      Singlet-A'     2.7328 eV  453.70 nm  f=0.6130  <S**2>=0.000
      69 -> 72         0.10097
      70 -> 71         0.68744
      70 <- 71        -0.10456


11-oxo-2,3,6,7-tetrahydro-1H,5H,11H-pyrano[2,3-f]pyrido[3,2,1-ij]quinoline-10-carbonitrile (C523) - BLYP/6-311++G(2df,p) implicit + explicit solvent

Geometry
0 1
 O                 1.00972900      1.55302100     -0.05991500
 O                 3.10377900      2.34563900     -0.02075100
 N                -3.57661700      0.13108000     -0.08830100
 C                -2.24459400     -0.17225400     -0.08139300
 C                -1.26389100      0.88094800     -0.07035900
 C                -4.05237700      1.52599000     -0.22413100
 C                -4.62902100     -0.91181700     -0.13671700
 C                -1.81630600     -1.55861400     -0.08584300
 C                -1.68137500      2.34071200     -0.07617800
 C                -3.10857700      2.51064000      0.46123000
 C                -4.16911700     -2.22204900      0.49831200
 C                -2.85083700     -2.66712500     -0.14720900
 C                 0.07260300      0.51808300     -0.05618100
 C                -0.47270100     -1.84993100     -0.05196100
 C                 0.52439600     -0.83321900     -0.03905600
 C                 1.90109700     -1.08873200     -0.01049400
 C                 2.82984800     -0.04144300     -0.00061100
 C                 2.39181500      1.33787200     -0.02462100
 C                 4.22310700     -0.28225700      0.03345100
 H                -0.14730800     -2.89092100     -0.04439500
 H                 2.25539400     -2.11911200      0.00676200
 N                 5.37498800     -0.48127800      0.06259800
 H                -0.97635400      2.93359300      0.51941500
 H                -1.62433300      2.73321200     -1.10504800
 H                -3.46634300      3.53318300      0.28433900
 H                -3.12719200      2.33662500      1.54728200
 H                -4.15643400      1.76955400     -1.29517200
 H                -5.05337300      1.57328000      0.21943000
 H                -5.50375300     -0.51004000      0.38870900
 H                -4.92520200     -1.07790600     -1.18638100
 H                -4.03453500     -2.08239100      1.58131700
 H                -4.95110500     -2.97933000      0.35679400
 H                -3.04045500     -2.92992300     -1.20159500
 H                -2.45292400     -3.56870500      0.33653600
 O                 8.26056100     -0.97120900      0.10519200
 H                 8.41418700     -1.77303400     -0.42646300
 H                 7.28416900     -0.83712600      0.07276000

Excited State   1:      Singlet-A      2.7436 eV  451.90 nm  f=0.6298  <S**2>=0.000
      75 -> 76         0.69111
      75 <- 76        -0.10532


11-oxo-2,3,6,7-tetrahydro-1H,5H,11H-pyrano[2,3-f]pyrido[3,2,1-ij]quinoline-10-carbonitrile (C523) - BLYP/aug-cc-pVDZ gas phase

Geometry
0 1
 O                -0.38250100      2.14899000      0.00000000
 O                 0.08680100      4.36039400      0.00000000
 N                -1.67322300     -2.48206100      0.00000000
 C                -0.68474900     -1.51900700      0.00000000
 C                -1.03702700     -0.12899300      0.00000000
 C                -3.12255700     -2.19863000      0.00000000
 C                -1.43480900     -3.93833700      0.00000000
 C                 0.70686900     -1.90793400      0.00000000
 C                -2.46780400      0.37365500      0.00000000
 C                -3.57720900     -0.71363600      0.00000000
 C                 0.03496500     -4.44138900      0.00000000
 C                 1.15470600     -3.36323700      0.00000000
 C                -0.00246100      0.81739300      0.00000000
 C                 1.68783700     -0.92144800      0.00000000
 C                 1.37756800      0.46581500      0.00000000
 C                 2.34671800      1.50728400      0.00000000
 C                 1.97149900      2.84784700      0.00000000
 C                 0.55214500      3.23450000      0.00000000
 C                 2.95235400      3.89293400      0.00000000
 H                 2.74503800     -1.21943700      0.00000000
 H                 3.41296500      1.24846200      0.00000000
 N                 3.78592400      4.72413900      0.00000000
 H                -2.59984000      1.03919200      0.87276000
 H                -2.59984000      1.03919200     -0.87276000
 H                -4.22493400     -0.55922600     -0.87946800
 H                -4.22493400     -0.55922600      0.87946800
 H                -3.54931800     -2.71593000     -0.88410500
 H                -3.54931800     -2.71593000      0.88410500
 H                -1.96448000     -4.35003200      0.88396300
 H                -1.96448000     -4.35003200     -0.88396300
 H                 0.16782900     -5.09383500      0.87954500
 H                 0.16782900     -5.09383500     -0.87954500
 H                 1.80730100     -3.52103800     -0.87879200
 H                 1.80730100     -3.52103800      0.87879200

Excited State   1:      Singlet-?Sym    2.8846 eV  429.81 nm  f=0.4335  <S**2>=0.000
      69 -> 71        -0.13784
      69 -> 72         0.10696
      70 -> 71         0.67559


11-oxo-2,3,6,7-tetrahydro-1H,5H,11H-pyrano[2,3-f]pyrido[3,2,1-ij]quinoline-10-carbonitrile (C523) - BLYP/aug-cc-pVDZ implicit solvent

Geometry
0 1
 O                -0.36887300      2.16183400      0.00000000
 O                 0.09843800      4.36030300      0.00000000
 N                -1.66463800     -2.46931300      0.00000000
 C                -0.68569500     -1.51973600      0.00000000
 C                -1.03817100     -0.11958000      0.00000000
 C                -3.12069800     -2.18601700      0.00000000
 C                -1.43223700     -3.93478200      0.00000000
 C                 0.71335000     -1.91538300      0.00000000
 C                -2.46966700      0.37978000      0.00000000
 C                -3.57656200     -0.70724100      0.00000000
 C                 0.02987800     -4.44306500      0.00000000
 C                 1.15214400     -3.37170400      0.00000000
 C                -0.00024400      0.80861900      0.00000000
 C                 1.69409900     -0.93697200      0.00000000
 C                 1.38573300      0.45793400      0.00000000
 C                 2.35321600      1.48024700      0.00000000
 C                 1.97002800      2.83478300      0.00000000
 C                 0.56715000      3.20916300      0.00000000
 C                 2.93131000      3.88547300      0.00000000
 H                 2.75090400     -1.23268600      0.00000000
 H                 3.41800800      1.21983200      0.00000000
 N                 3.72820300      4.75983300      0.00000000
 H                -2.60304200      1.03921900      0.87686600
 H                -2.60304200      1.03921900     -0.87686600
 H                -4.22021100     -0.55351400     -0.88154200
 H                -4.22021100     -0.55351400      0.88154200
 H                -3.53451700     -2.70617400     -0.88398400
 H                -3.53451700     -2.70617400      0.88398400
 H                -1.96670000     -4.32998700      0.88407200
 H                -1.96670000     -4.32998700     -0.88407200
 H                 0.15912000     -5.09218900      0.88158900
 H                 0.15912000     -5.09218900     -0.88158900
 H                 1.80383500     -3.52643200     -0.87877200
 H                 1.80383500     -3.52643200      0.87877200

Excited State   1:      Singlet-?Sym    2.6876 eV  461.32 nm  f=0.5997  <S**2>=0.000
      69 -> 72         0.10095
      70 -> 71         0.68704
      70 <- 71        -0.10559


11-oxo-2,3,6,7-tetrahydro-1H,5H,11H-pyrano[2,3-f]pyrido[3,2,1-ij]quinoline-10-carbonitrile (C523) - BLYP/aug-cc-pVDZ implicit + explicit solvent

Geometry
0 1
 O                 1.02128200      1.56304800     -0.05655300
 O                 3.12327900      2.35828600     -0.01827500
 N                -3.58056900      0.13659400     -0.08802200
 C                -2.24364700     -0.16966000     -0.07816000
 C                -1.26037200      0.88976300     -0.06647100
 C                -4.05286900      1.53456200     -0.23101100
 C                -4.63419500     -0.90793900     -0.14685100
 C                -1.81800400     -1.56315800     -0.08261400
 C                -1.67833400      2.35315600     -0.06272000
 C                -3.11239700      2.51886600      0.46824200
 C                -4.17953500     -2.21743900      0.50253400
 C                -2.85771500     -2.67264800     -0.13697300
 C                 0.08273600      0.52191700     -0.05396900
 C                -0.46640300     -1.85754000     -0.05094400
 C                 0.53603300     -0.83586900     -0.03972200
 C                 1.91914300     -1.09623400     -0.01231900
 C                 2.85005200     -0.04034000     -0.00157900
 C                 2.40788300      1.34352500     -0.02312100
 C                 4.25163600     -0.27949100      0.03154300
 H                -0.13914700     -2.90466900     -0.04288900
 H                 2.27549400     -2.13264600      0.00326000
 N                 5.41518500     -0.47600100      0.06082300
 H                -0.97340100      2.94089600      0.54882000
 H                -1.61226000      2.75881000     -1.09216700
 H                -3.47181200      3.54699700      0.28846600
 H                -3.13903400      2.33892600      1.55906400
 H                -4.14240700      1.78016700     -1.30913200
 H                -5.06415000      1.58191800      0.20372600
 H                -5.51919000     -0.50003800      0.36869400
 H                -4.91670400     -1.08156400     -1.20550900
 H                -4.04849900     -2.06839000      1.59071600
 H                -4.96765400     -2.97707700      0.35916500
 H                -3.04587900     -2.94792700     -1.19458300
 H                -2.46011000     -3.57373700      0.36152100
 O                 8.29520500     -0.97202600      0.09881500
 H                 8.44673900     -1.77529000     -0.43493200
 H                 7.31692200     -0.84312200      0.06212900

Excited State   1:      Singlet-A      2.6986 eV  459.44 nm  f=0.6157  <S**2>=0.000
      75 -> 76         0.69089
      75 <- 76        -0.10631


11-oxo-2,3,6,7-tetrahydro-1H,5H,11H-pyrano[2,3-f]pyrido[3,2,1-ij]quinoline-10-carbonitrile (C523) - BLYP/aug-cc-pVTZ gas phase

Geometry
0 1
 O                -0.37986500      2.13912700      0.00000000
 O                 0.09039800      4.34230600      0.00000000
 N                -1.66739700     -2.47521800      0.00000000
 C                -0.68352600     -1.51559700      0.00000000
 C                -1.03136500     -0.13142500      0.00000000
 C                -3.11421800     -2.19346100      0.00000000
 C                -1.42917400     -3.92869700      0.00000000
 C                 0.70293400     -1.89919300      0.00000000
 C                -2.45909500      0.36885000      0.00000000
 C                -3.56811800     -0.71321500      0.00000000
 C                 0.03633100     -4.42978400      0.00000000
 C                 1.15006800     -3.35097700      0.00000000
 C                -0.00414600      0.81181100      0.00000000
 C                 1.67735800     -0.91838000      0.00000000
 C                 1.36889500      0.46138900      0.00000000
 C                 2.33187300      1.49885300      0.00000000
 C                 1.96354000      2.83235100      0.00000000
 C                 0.55045000      3.22194800      0.00000000
 C                 2.94220500      3.86910400      0.00000000
 H                 2.72656600     -1.21420700      0.00000000
 H                 3.38980900      1.24101900      0.00000000
 N                 3.77017100      4.68996600      0.00000000
 H                -2.59209300      1.02856000      0.86708200
 H                -2.59209300      1.02856000     -0.86708200
 H                -4.21046300     -0.55931300     -0.87318500
 H                -4.21046300     -0.55931300      0.87318500
 H                -3.53865100     -2.70624200     -0.87747500
 H                -3.53865100     -2.70624200      0.87747500
 H                -1.95392500     -4.33858900      0.87735200
 H                -1.95392500     -4.33858900     -0.87735200
 H                 0.16961400     -5.07661600      0.87328100
 H                 0.16961400     -5.07661600     -0.87328100
 H                 1.79675400     -3.50830200     -0.87313200
 H                 1.79675400     -3.50830200      0.87313200

Excited State   1:      Singlet-A'     2.9300 eV  423.16 nm  f=0.4440  <S**2>=0.000
      69 ->  71       -0.13447
      69 ->  72       -0.10627
      70 ->  71        0.67639


11-oxo-2,3,6,7-tetrahydro-1H,5H,11H-pyrano[2,3-f]pyrido[3,2,1-ij]quinoline-10-carbonitrile (C523) - BLYP/aug-cc-pVTZ implicit solvent

Geometry
0 1
 O                -0.36690300      2.15250000      0.00000000
 O                 0.10257300      4.34313100      0.00000000
 N                -1.65846600     -2.46229700      0.00000000
 C                -0.68445900     -1.51641600      0.00000000
 C                -1.03252800     -0.12191200      0.00000000
 C                -3.11213600     -2.18100200      0.00000000
 C                -1.42657900     -3.92511500      0.00000000
 C                 0.70970400     -1.90659400      0.00000000
 C                -2.46096100      0.37499000      0.00000000
 C                -3.56744400     -0.70707700      0.00000000
 C                 0.03115300     -4.43153500      0.00000000
 C                 1.14754600     -3.35945400      0.00000000
 C                -0.00220500      0.80295100      0.00000000
 C                 1.68362900     -0.93382200      0.00000000
 C                 1.37687800      0.45370400      0.00000000
 C                 2.33764000      1.47208500      0.00000000
 C                 1.96166200      2.81995600      0.00000000
 C                 0.56561700      3.19746900      0.00000000
 C                 2.92133700      3.86177300      0.00000000
 H                 2.73263200     -1.22707000      0.00000000
 H                 3.39426800      1.21281100      0.00000000
 N                 3.71376000      4.72422600      0.00000000
 H                -2.59531000      1.02883000      0.87112900
 H                -2.59531000      1.02883000     -0.87112900
 H                -4.20602300     -0.55384800     -0.87521300
 H                -4.20602300     -0.55384800      0.87521300
 H                -3.52376500     -2.69684900     -0.87747100
 H                -3.52376500     -2.69684900      0.87747100
 H                -1.95624600     -4.31872000      0.87759100
 H                -1.95624600     -4.31872000     -0.87759100
 H                 0.16086100     -5.07538800      0.87525200
 H                 0.16086100     -5.07538800     -0.87525200
 H                 1.79344700     -3.51409200     -0.87314400
 H                 1.79344700     -3.51409200      0.87314400

Excited State   1:      Singlet-A'     2.7301 eV  454.14 nm  f=0.6130  <S**2>=0.000
      69 ->  72        0.10047
      70 ->  71        0.68773
      70 <-  71       -0.10438


11-oxo-2,3,6,7-tetrahydro-1H,5H,11H-pyrano[2,3-f]pyrido[3,2,1-ij]quinoline-10-carbonitrile (C523) - BLYP/aug-cc-pVTZ implicit + explicit solvent

Geometry
0 1
 O                 1.01697000      1.55411800     -0.05856000
 O                 3.11399500      2.34192200     -0.01910700
 N                -3.57024300      0.13576700     -0.08597600
 C                -2.23887400     -0.16875400     -0.07990400
 C                -1.25755800      0.88332900     -0.06903200
 C                -4.04472300      1.53080300     -0.22221800
 C                -4.62355400     -0.90596100     -0.13460100
 C                -1.81237400     -1.55517000     -0.08555900
 C                -1.67345300      2.34288500     -0.07411500
 C                -3.10029200      2.51468900      0.46179400
 C                -4.16491300     -2.21680800      0.49834600
 C                -2.84755100     -2.66203000     -0.14747500
 C                 0.07846700      0.51916800     -0.05485700
 C                -0.46945900     -1.84792900     -0.05140800
 C                 0.52835200     -0.83254700     -0.03817400
 C                 1.90425400     -1.09024000     -0.00975000
 C                 2.83440600     -0.04491300      0.00046600
 C                 2.39972600      1.33529900     -0.02320100
 C                 4.22761600     -0.28859100      0.03479700
 H                -0.14578600     -2.88750500     -0.04404400
 H                 2.25634900     -2.11941500      0.00707300
 N                 5.37921700     -0.48930200      0.06448600
 H                -0.96960700      2.93376400      0.52142300
 H                -1.61540100      2.73510600     -1.10102000
 H                -3.45623700      3.53564700      0.28308900
 H                -3.11959800      2.34223800      1.54617500
 H                -4.14888900      1.77356500     -1.29151200
 H                -5.04348400      1.57875600      0.22183600
 H                -5.49548600     -0.50410900      0.39160900
 H                -4.92017500     -1.07067500     -1.18241200
 H                -4.03045100     -2.07885800      1.57966800
 H                -4.94629100     -2.97184500      0.35523200
 H                -3.03787000     -2.92262300     -1.20033700
 H                -2.45094500     -3.56305800      0.33421100
 O                 8.26968300     -0.96195600      0.10909400
 H                 8.43877400     -1.75599400     -0.42766700
 H                 7.29270600     -0.84414800      0.07063000

Excited State   1:      Singlet-A      2.7409 eV  452.35 nm  f=0.6298  <S**2>=0.000
      75 ->  76        0.69134
      75 <-  76       -0.10508


11-oxo-2,3,6,7-tetrahydro-1H,5H,11H-pyrano[2,3-f]pyrido[3,2,1-ij]quinoline-10-carboxylic acid (C519) - BLYP/6-31++G(d,p) gas phase

Geometry
0 1
 O                 1.34880600      1.39888900     -0.00000600
 O                 3.49967300      2.04775400      0.00000700
 N                -3.33831500      0.32446800      0.00000200
 C                -2.01998300     -0.08327100      0.00000100
 C                -0.96604400      0.88854200      0.00000000
 C                -3.78233200      1.73416600      0.00000400
 C                -4.50523900     -0.58137100      0.00000200
 C                -1.69347700     -1.49141900      0.00000200
 C                -1.20750200      2.38725100     -0.00000100
 C                -2.69394100      2.84460800      0.00001600
 C                -4.24436300     -2.11460200     -0.00000900
 C                -2.75963800     -2.58070300      0.00000400
 C                 0.35621400      0.42872200     -0.00000300
 C                -0.35988800     -1.88372500      0.00000100
 C                 0.71140200     -0.95011100     -0.00000200
 C                 2.09012400     -1.29487200     -0.00000100
 C                 3.08610800     -0.32790200     -0.00000400
 C                 2.72045400      1.08061000     -0.00001500
 H                -0.11777400     -2.95127800      0.00000200
 H                 2.39674400     -2.34484900      0.00000400
 H                -0.68899800      2.82047300      0.87181000
 H                -0.68901800      2.82047000     -0.87182600
 H                -2.86729600      3.48553100     -0.87750200
 H                -2.86728500      3.48550200      0.87755800
 H                -4.43816300      1.86240800     -0.88230100
 H                -4.43817300      1.86240200      0.88230200
 H                -5.11784000     -0.31404400      0.88227500
 H                -5.11784500     -0.31403500     -0.88226500
 H                -4.75224300     -2.54212800      0.87761800
 H                -4.75222400     -2.54211400     -0.87765200
 H                -2.58763200     -3.22692100     -0.87752700
 H                -2.58764200     -3.22691000      0.87754500
 C                 4.53412200     -0.75668800      0.00000400
 O                 5.46387400      0.23763800     -0.00002000
 O                 4.86403800     -1.94175700      0.00001700
 H                 4.98636700      1.11862300     -0.00003900

Excited State   1:      Singlet-A      2.9096 eV  426.12 nm  f=0.4141  <S**2>=0.000
      73 -> 76        -0.12446
      73 -> 77        -0.11234
      75 -> 76         0.67868


11-oxo-2,3,6,7-tetrahydro-1H,5H,11H-pyrano[2,3-f]pyrido[3,2,1-ij]quinoline-10-carboxylic acid (C519) - BLYP/6-31++G(d,p) implicit solvent

Geometry
0 1
 O                 1.35944600      1.39633600      0.04586700
 O                 3.50503200      2.03706800      0.01013900
 N                -3.33946800      0.32761200      0.08502700
 C                -2.02858900     -0.07779800      0.07639300
 C                -0.96806700      0.90376100      0.06120600
 C                -3.70242900      1.75864100      0.24857000
 C                -4.46965600     -0.63544400      0.15449100
 C                -1.70604900     -1.49965000      0.07737000
 C                -1.27132900      2.39600700      0.07141000
 C                -2.69298800      2.67569700     -0.44932200
 C                -4.11677300     -1.98159700     -0.48728400
 C                -2.82494200     -2.52902200      0.14501700
 C                 0.34104700      0.43371200      0.04464700
 C                -0.38171800     -1.89564500      0.04111400
 C                 0.69485100     -0.95333400      0.02915100
 C                 2.05492200     -1.30854800      0.00421100
 C                 3.07205500     -0.33822400     -0.00410700
 C                 2.71051500      1.05897100      0.01566800
 H                -0.13696800     -2.96143300      0.03344500
 H                 2.32974900     -2.36581000     -0.01090800
 H                -1.17028100      2.78289500      1.10262600
 H                -0.52799700      2.93371800     -0.53640200
 H                -2.73888800      2.50711800     -1.53883300
 H                -2.97164200      3.72435500     -0.26225900
 H                -4.70849100      1.88941500     -0.17465100
 H                -3.76277000      1.99667700      1.32749900
 H                -4.75927000     -0.77695700      1.21317100
 H                -5.32175300     -0.16741300     -0.36002800
 H                -4.95516000     -2.67854800     -0.33201300
 H                -3.98590100     -1.85222000     -1.57548700
 H                -2.50118100     -3.45961000     -0.34702800
 H                -3.02496300     -2.78024000      1.20377800
 C                 4.49566800     -0.74134000     -0.03315200
 O                 5.43082200      0.26428700     -0.03990900
 O                 4.88462700     -1.92600300     -0.05226500
 H                 4.93325700      1.14414800     -0.02105700

Excited State   1:      Singlet-A      2.6994 eV  459.30 nm  f=0.6204  <S**2>=0.000
      75 -> 76         0.69279
      75 <- 76        -0.10823


11-oxo-2,3,6,7-tetrahydro-1H,5H,11H-pyrano[2,3-f]pyrido[3,2,1-ij]quinoline-10-carboxylic acid (C519) - BLYP/6-31++G(d,p) implicit + explicit solvent

Geometry
0 1
 O                -0.83536300      1.40912600     -0.05273900
 O                -2.97796800      2.06047500     -0.02418600
 N                 3.85748400      0.31369700     -0.07856500
 C                 2.54460800     -0.08420000     -0.07470900
 C                 1.48934400      0.90343300     -0.06258100
 C                 4.22982700      1.74279500     -0.23845700
 C                 4.98276800     -0.65570700     -0.14358900
 C                 2.21422000     -1.50437200     -0.07784800
 C                 1.80139500      2.39378900     -0.07287400
 C                 3.22213300      2.66544300      0.45447000
 C                 4.61969200     -2.00092400      0.49435900
 C                 3.32744400     -2.53975600     -0.14427300
 C                 0.17788000      0.44061300     -0.04905600
 C                 0.88782700     -1.89299200     -0.04467700
 C                -0.18364100     -0.94470400     -0.03430800
 C                -1.54511900     -1.29298000     -0.01202800
 C                -2.55644200     -0.31615300     -0.00632200
 C                -2.18688400      1.07852400     -0.02627500
 H                 0.63701500     -2.95734900     -0.03832500
 H                -1.82583100     -2.34867800      0.00268400
 H                 1.70783000      2.77983900     -1.10510800
 H                 1.05835000      2.93668500      0.53060700
 H                 3.26188600      2.49687000      1.54421300
 H                 3.50766200      3.71243400      0.26849900
 H                 5.23428200      1.86729500      0.19040800
 H                 4.29790700      1.98102100     -1.31685800
 H                 5.27666300     -0.79698000     -1.20107600
 H                 5.83475500     -0.19295300      0.37579000
 H                 5.45487700     -2.70216000      0.34128500
 H                 4.48497300     -1.87298300      1.58225100
 H                 2.99656800     -3.46979400      0.34398900
 H                 3.52991600     -2.78906400     -1.20301500
 C                -3.98177200     -0.70841500      0.01910300
 O                -4.90272700      0.30926300      0.02108800
 O                -4.38512000     -1.88706500      0.03874200
 H                -4.39895600      1.18915300      0.00258200
 O                -7.80698600     -0.19377300      0.04910800
 H                -8.21662900      0.69409200      0.05029400
 H                -6.83802500     -0.01387800      0.04002600

Excited State   1:      Singlet-A      2.6987 eV  459.42 nm  f=0.6335  <S**2>=0.000
      80 -> 81         0.69278
      80 <- 81        -0.10867


11-oxo-2,3,6,7-tetrahydro-1H,5H,11H-pyrano[2,3-f]pyrido[3,2,1-ij]quinoline-10-carboxylic acid (C519) - BLYP/6-311++G(2df,p) gas phase

Geometry
0 1
 O                 1.34417400      1.39527500     -0.00005700
 O                 3.48451700      2.04088700     -0.00006100
 N                -3.32542700      0.32085300      0.00000800
 C                -2.01172200     -0.08310400      0.00001700
 C                -0.96264100      0.88516000     -0.00001600
 C                -3.77071300      1.72550100      0.00000500
 C                -4.48764300     -0.58408200     -0.00000800
 C                -1.68367700     -1.48459000      0.00006900
 C                -1.20659500      2.37931800     -0.00005900
 C                -2.68835400      2.83396900      0.00014500
 C                -4.22552400     -2.11153200     -0.00020000
 C                -2.74482900     -2.57261700      0.00013200
 C                 0.35501900      0.43088200     -0.00001300
 C                -0.35649000     -1.87209500      0.00008200
 C                 0.70829200     -0.94130400      0.00003800
 C                 2.08149700     -1.28339600      0.00004400
 C                 3.07446100     -0.32460500     -0.00000700
 C                 2.71351800      1.08008200     -0.00006400
 H                -0.11278300     -2.93630000      0.00012200
 H                 2.38624900     -2.33103900      0.00008600
 H                -0.69040500      2.81312400      0.86838900
 H                -0.69064500      2.81304700     -0.86868900
 H                -2.86195300      3.47303200     -0.87396100
 H                -2.86181900      3.47269700      0.87452300
 H                -4.42521000      1.85342700     -0.87876200
 H                -4.42535700      1.85337300      0.87866800
 H                -5.09969100     -0.31920100      0.87880500
 H                -5.09978400     -0.31902500     -0.87870200
 H                -4.73123600     -2.53904400      0.87395400
 H                -4.73076100     -2.53875900     -0.87476900
 H                -2.57216100     -3.21706100     -0.87393800
 H                -2.57242000     -3.21672800      0.87450000
 C                 4.51757300     -0.75842000      0.00000500
 O                 5.44438200      0.23186900     -0.00014500
 O                 4.84246600     -1.93454600      0.00013400
 H                 4.96862000      1.10961100     -0.00027600

Excited State   1:      Singlet-A      2.9446 eV  421.05 nm  f=0.4184  <S**2>=0.000
      73 -> 76        -0.12229
      73 -> 77        -0.11182
      75 -> 76         0.67888


11-oxo-2,3,6,7-tetrahydro-1H,5H,11H-pyrano[2,3-f]pyrido[3,2,1-ij]quinoline-10-carboxylic acid (C519) - BLYP/6-311++G(2df,p) implicit solvent

Geometry
0 1
 O                 1.35693100      1.40148300      0.00503500
 O                 3.49450100      2.02393800      0.12032600
 N                -3.33261300      0.30655200      0.01282600
 C                -2.00875300     -0.05705400     -0.06741000
 C                -0.96467000      0.91986000     -0.06418300
 C                -3.69613400      1.73250300      0.18557900
 C                -4.25575100     -0.63047700      0.70932600
 C                -1.70221900     -1.46334400     -0.17716200
 C                -1.28547900      2.40316700     -0.04762400
 C                -2.71949100      2.65124900     -0.54280100
 C                -4.18043800     -2.08511400      0.20405400
[truncated: 1,129,168 more chars]
